# Supplementary material for: Electroacupuncture pretreatment ameliorates anesthesia and surgery-induced cognitive dysfunction in aged rats: insights from gut microbiota modulation
Source: Front Microbiol. 2025 Dec 1;16:1642337. doi: 10.3389/fmicb.2025.1642337 (PMC12703379; doi:10.3389/fmicb.2025.1642337)
Supplement: Supplementary file 1 [file Supplementary_file_1.xlsx]

## Sheet: Table S1
Table S1: Isolates cultivated from the Lunenburg Brine including sequencing results.
Isolat	Next related Organism	Identical bp	Total bp	Similarity (%)	Sequencing primer
AS12	Halorubrum terrestre JCM 10247	1346	1351	0.996299	Halo5f +1462R
NS06	Haloarcula japonica JCM7785	1336	1355	0.985978	Halo5f +1462R
AS15	Halolamina salifodinae WSY15-H1	1345	1349	0.997035	Halo5f +1462R
AS16	Natrinema versiforme JCM 10478	1323	1344	0.984375	Halo5f +1462R
NS1	Haloarcula sebkhae SWO25	957	964	0.992739	Halo5f
NS2	Haloarcula sebkhae SWO25	982	993	0.988922	Halo5f
NS4	Haloarcula sebkhae SWO25	998	1000	0.998	Halo5f
NS5	Haloarcula sebkhae SWO25	985	993	0.991944	Halo5f
NS6	Haloarcula sebkhae SWO25	701	710	0.987324	Halo5f
NOA1	Haloarcula sebkhae SWO25	977	984	0.992886	Halo5f
NOA2	Haloarcula sebkhae SWO25	988	1000	0.988	Halo5f
NOA3b	Haloarcula sebkhae SWO25	989	1000	0.989	Halo5f
NOA3a	Haloarcula sebkhae SWO25	989	996	0.992972	Halo5f
NOA3c	Haloarcula sebkhae SWO25	966	973	0.992806	Halo5f
AS3a	Haloarcula japonica JCM7785	989	999	0.98999	Halo5f
AS3b	Haloarcula sebkhae SWO25	932	938	0.993603	Halo5f
AS4a	Haloarcula sebkhae SWO25	468	475	0.985263	Halo5f
AS4b	Haloarcula sebkhae SWO25	991	1000	0.991	Halo5f
AS5	Halorubrum terrestre JCM 10247	998	1000	0.998	Halo5f
AS6	Haloarcula sebkhae SWO25	991	1000	0.991	Halo5f
AS6b	Haloarcula sebkhae SWO25	986	999	0.986987	Halo5f
AS12	Halorubrum terrestre JCM 10247	998	999	0.998999	Halo5f
AS13	Haloarcula sebkhae SWO25	991	1000	0.991	Halo5f
AS17	Halorubrum terrestre JCM 10247	999	1000	0.999	Halo5f

## Sheet: Table S2
Table S2: General Information on Amplicon Sequencing Data of the environmental DNA isolated from Lunenburg brine.
	V1/V2	V3/V4
Total Reads	73450	505538
Total Reads after filtering	64359	465396
Filtered Reads/total Reads [%]	0.876229	0.920595
Total Reads after filtering, denoising, merging and removal of chimeric sequences	55772	343095
Total Reads after filtering, denoising, merging and removal of chimeric sequences/Total Reads	0.759319	0.678673
Min ASVs counts per sample	9509	49715
Max ASVs counts per sample	12957	80837
Average counts per sample	11154.4	68619
Differnt ASVs	744	1567
Average different ASVs per sample	250	655.8
Min different ASVs per sample	174	442
Max different ASVs per sample	287	734
ASVS occur on avaerage	75	219
ASVs occur min	2	1
ASVs occur max	7809	49015
Different archaeal ASVs in total	40	505
Different bacterial ASVs in total	704	1062
Different archaeal ASVs/total different ASVs [%]	0.0537634	0.322272
Different bacterial ASVs/total different ASVs [%]	0.946237	0.677728

## Sheet: Table S3
Table S3: Relative Sequence abundancies among phyla, order and familie from V1/V2 and V3/V4 analysis.
V3/V4 analysis, top 20 ASVs_Taxa_Phyla Level			V1/V2 analysis, top 20 ASVs_Taxa_Phyla Level
ASVs_Taxa	Average		ASVs_Taxa	Average
Bacteria_Desulfobacterota	0.228695		Bacteria_Desulfobacterota	0.248225
Archaea_Halobacterota	0.157309		Bacteria_Patescibacteria	0.242559
Bacteria_Proteobacteria	0.150789		Bacteria_unc	0.217977
Bacteria_unc	0.145114		Bacteria_Proteobacteria	0.142025
Archaea_Nanohaloarchaeota	0.138279		Bacteria_Bacteroidota	0.0967152
Bacteria_Bacteroidota	0.0743176		Archaea_Halobacterota	0.0121028
Bacteria_Patescibacteria	0.031414		Archaea_Nanohaloarchaeota	0.0112063
Archaea_Aenigmarchaeota	0.0223145		Bacteria_Halanaerobiaeota	0.00448254
Archaea_Nanoarchaeota	0.0113351		Bacteria_Verrucomicrobiota	0.00378326
Bacteria_Chloroflexi	0.00811729		Bacteria_Chloroflexi	0.00328122
Bacteria_Acetothermia	0.0075227		Archaea_Nanoarchaeota	0.00247436
Bacteria_Halanaerobiaeota	0.00353546		Bacteria_Gemmatimonadota	0.00231299
Bacteria_Firmicutes	0.0020694		Bacteria_Firmicutes	0.00170336
Bacteria_Zixibacteria	0.00206648		Bacteria_Acetothermia	0.00114753
Bacteria_WOR-1	0.00174004		Bacteria_Deferribacterota	0.00111167
Bacteria_Margulisbacteria	0.00164969		Bacteria_WOR-1	0.00102202
Bacteria_Verrucomicrobiota	0.00164386		Bacteria_Actinobacteriota	0.000699276
Bacteria_Schekmanbacteria	0.00120666		Bacteria_Schekmanbacteria	0.000609625
Bacteria_Elusimicrobiota	0.00111631		Bacteria_Zixibacteria	0.000609625
Bacteria_Nitrospirota	0.00094726		Bacteria_Myxococcota	0.000591695
Other	0.0088168		Other	0.00536111
V3/V4 analysis, top 20 ASVs_Taxa_Family Level			V1/V2 analysis, top 20 ASVs_Taxa_Family Level
ASVs_Taxa	Average		ASVs_Taxa	Average
Bacteria_Desulfobacterota_Desulfovibrionia_Desulfovibrionales_Desulfohalobiaceae	0.181477		Bacteria_unc_unc_unc_unc	0.217977
Bacteria_unc_unc_unc_unc	0.145114		Bacteria_Desulfobacterota_Desulfovibrionia_Desulfovibrionales_Desulfohalobiaceae	0.156548
Archaea_Nanohaloarchaeota_Nanosalinia_Nanosalinales_Nanosalinaceae	0.138279		Bacteria_Patescibacteria_unc_unc_unc	0.143405
Bacteria_Proteobacteria_Gammaproteobacteria_Thiohalorhabdales_Thiohalorhabdaceae	0.111357		Bacteria_Desulfobacterota_Desulfobulbia_Desulfobulbales_Desulfurivibrionaceae	0.0786416
Archaea_Halobacterota_Halobacteria_Halobacterales_Halomicrobiaceae	0.0689547		Bacteria_Proteobacteria_Gammaproteobacteria_Thiohalorhabdales_Thiohalorhabdaceae	0.067507
Bacteria_Bacteroidota_Bacteroidia_Sphingobacteriales_E6aC02	0.0615165		Bacteria_Proteobacteria_Gammaproteobacteria_Pseudomonadales_unc	0.0608728
Archaea_Halobacterota_Halobacteria_Halobacterales_Halobacteriaceae	0.0539472		Bacteria_Patescibacteria_ABY1_Candidatus Falkowbacteria_unc	0.0523202
Bacteria_Desulfobacterota_Desulfobulbia_Desulfobulbales_Desulfurivibrionaceae	0.0403591		Bacteria_Bacteroidota_Bacteroidia_Sphingobacteriales_unc	0.0522843
Bacteria_Proteobacteria_Gammaproteobacteria_unc_unc	0.0358822		Bacteria_Bacteroidota_Rhodothermia_Balneolales_Balneolaceae	0.0264649
Archaea_Halobacterota_Halobacteria_Halobacterales_Haloferacaceae	0.0298634		Bacteria_Patescibacteria_Parcubacteria_unc_unc	0.0207631
Archaea_Aenigmarchaeota_Deep Sea Euryarchaeotic Group-DSEG-_unc_unc	0.0222213		Archaea_Nanohaloarchaeota_Nanosalinia_Nanosalinales_Nanosalinaceae	0.0112063
Bacteria_Patescibacteria_ABY1_Candidatus Falkowbacteria_unc	0.016494		Archaea_Halobacterota_Halobacteria_Halobacterales_Haloferacaceae	0.0111705
Bacteria_Bacteroidota_Rhodothermia_Balneolales_Balneolaceae	0.00991562		Bacteria_Proteobacteria_Gammaproteobacteria_unc_unc	0.00971814
Bacteria_Acetothermia_Acetothermiia_unc_unc	0.0075227		Bacteria_Bacteroidota_Bacteroidia_unc_unc	0.00747687
Archaea_Nanoarchaeota_Nanoarchaeia_Woesearchaeales_SCGC AAA011-D5	0.00533671		Bacteria_Bacteroidota_Bacteroidia_Sphingobacteriales_E6aC02	0.00668794
Archaea_Nanoarchaeota_Nanoarchaeia_Woesearchaeales_unc	0.00441569		Bacteria_Halanaerobiaeota_Halanaerobiia_Halanaerobiales_Halanaerobiaceae	0.00433909
Bacteria_Chloroflexi_Anaerolineae_Anaerolineales_Anaerolineaceae	0.00405136		Bacteria_Desulfobacterota_Desulfobacteria_Desulfobacterales_Desulfobacteraceae	0.00424944
Bacteria_Halanaerobiaeota_Halanaerobiia_Halanaerobiales_Halanaerobiaceae	0.00350049		Bacteria_Desulfobacterota_Desulfobacteria_Desulfobacterales_Desulfosarcinaceae	0.00362189
Archaea_Halobacterota_Halobacteria_Halobacterales_unc	0.00255323		Bacteria_Patescibacteria_Parcubacteria_Paceibacterales_Paceibacteraceae	0.00360396
Archaea_Halobacterota_Halobacteria_Halobacterales_Halococcaceae	0.00255323		Bacteria_Verrucomicrobiota_Omnitrophia_Omnitrophales_Omnitrophaceae	0.0033888
Other	0.0546846		Other	0.057753

## Sheet: Table S4
Table S4: Most sequenced ASVs within V1/V2 and V3/V4 analysis.
V1/V2
Relative Abundace	Sequence	Kingdom	Phylum	Class	Order	Family	Genus
0.14001	GATGAACGCTGGCGGCGTGGATAAGGCATGCAAGTCGTGCGCTCTAAGTCTTTATTGATTTAGAGAGCGGCAGATGGGTTAGTAACGCGTGGGTAGCTGCCCTCGAGACGGAAATAAGCTACCGAAAGGTAGTCTAATGTCCGATGGCCCGGCTTGAGAACTTTGTTCTCTTGCCGGTAAAGCTTTTTGTACTCGAGGAGGCGCCCGCGTCCTATTAGCTTGTTGGTGAGTTAAAGGCTCACCAAGGCCAATGGGTAGGGGGTGTGAGAGCACGATCCCCAACACCGGCACTGAGATACGGGCCGGACT	Bacteria	Bacteria_Patescibacteria	Bacteria_Patescibacteria_unc	Bacteria_Patescibacteria_unc_unc	Bacteria_Patescibacteria_unc_unc_unc	Bacteria_Patescibacteria_unc_unc_unc_unc
0.13926	GATGAACGCTGGCGGCGTGGATAAGGCATGCAAGTCGTGCGCTCTAAGTCTTTATTGATTTAGAGAGCGGCAGATGGGTTAGTAACGCGTGGGTAGCTGCCCTCGAGACGGAAATAAGCTACCGAAAGGTAGTCTAATGTCCGATGGCCCGGCTTGAGAACTTTGTTCTCTTGCCGGTAAAGCTTTTTGTACTCGAGGAGGCGCCCGCGTCCTATTAGCTTGTTGGTGAGTTAAAGGCTCACCAAGGCCAATGGGTAGGGGGTGTGAGAGCACGGTCCCCAACACCGGCACTGAGATACGGGCCGGACT	Bacteria	Bacteria_unc	Bacteria_unc_unc	Bacteria_unc_unc_unc	Bacteria_unc_unc_unc_unc	Bacteria_unc_unc_unc_unc_unc
V3/V4
Relative Abundace	Sequence	Kingdom	Phylum	Class	Order	Family	Genus
0.14286	GTCGAGAATCTTCCGCAATGGGGGCAACCCTGACGGAGCGACGCCGCGTGCAGGATGAAGGCCTTCGGGTCGTAAACTGCTTTTCTGGTCGATCAAGTCCCGTTTTACGGGATTGAGAGTAGATCAGGAATAAGGGGACGGCAATCGCGTGCCAGCACCGGCGGTAATACGCGATCCCCAAGCGTTATCCGGAGTTACTGGGCGTAAAGGGTCCTCAGGCGGTCTATCAAGTTTCTGGTTAAATCCTAAGGCTCAACCTTAGAATTGCCAGGAAAACTGCTAGACTAGAGGAGGCCAGAGGCCGACGGAACTGGCGGTGTAGGGGTGAAATCCGTTGATATCGCCAGGAACACCGAAGGCGAAGGCAGTCGGCTTGGGCCTACCTGACGCTCACGGACG…	Bacteria	Bacteria_unc	Bacteria_unc_unc	Bacteria_unc_unc_unc	Bacteria_unc_unc_unc_unc	Bacteria_unc_unc_unc_unc_unc
0.09249	GGCGCGAAAACTTTACAATGCGCGACAGCGCGATAGGGGGACTCCGAGTGGTCGTTCCATACAACGGAGCGACCTTTTCGCAAGTGTAAGGAGCTTGCAGAATAAGGGGTGGGCAAGACGGCTGCCAGCCGCCGCGGTAATAGCCGCACCCCGAGTGGTGGCCACTATTATTGGGCTTAAAGTGTTCGTAGCCGGCCTGGTAAGTTCTCTGTGAAATCCGGCCGCTCAACGGTCGGGCGTGCAGAGAATACTGCTAGGCTTGGGGCCGGACGGCGTCGGGGCTATTCCCGGGGTAGGAGTGAAATCCTGAAATCCCGGGAGGAGCACCTGTGGCGAAAGCGCCCGACGAGGACGGACCCGACGGTCAGGAACGAAAGCCAGGGGAGCAA	Archaea	Archaea_Nanohaloarchaeota	Archaea_Nanohaloarchaeota_Nanosalinia	Archaea_Nanohaloarchaeota_Nanosalinia_Nanosalinales	Archaea_Nanohaloarchaeota_Nanosalinia_Nanosalinales_Nanosalinaceae	Archaea_Nanohaloarchaeota_Nanosalinia_Nanosalinales_Nanosalinaceae_unc

## Sheet: Table S5
Table S5: Genomic information on Haloarcula sp. NS06 and Halorubrum sp. AS12 as determined by Flye, CheckM and Prokka.
General information on the genomes of Haloarcula sp. NS06 and Halorubrum sp. AS12
Parameter	NS06	AS122
Estimated Genomsize	4579968	3255470
GC content	0.602	0.6683
Contigs	9	2
tRNAs	62	53
rRNA	13	6
CDS	4919	3361
Hypothetical proteins	3240	2152
Hypothetical proteins (%)	0.65867	0.640286
Quality among the family
Completness	0.9885	0.9479
Contamination	0.016	0
Strain heterogeneity	0	0
Genomic arrangement of Haloarcula sp. NS06
contigs	lenght	coverage	circularity	genes/RNA
Chromosome_1	3115374	37	Y	5, part. 5.8,16,23 S rRNA (2x), 47 tRNA
Chromosome_2	398639	17	Y	5, part. 5.8,16,23 S rRNA
Plasmid_A	379367	19	Y	5S rRNA
Plasmid_B	280090	11	Y	14 tRNA
Plasmid_C	213708	8	Y
Plasmid_D	143651	7	N
Plasmid_E	44362	17	Y	1 tRNA
contig_1	3424	6388	N	phage related genes
contig_2	1353	6519	N	phage related genes
Genomic arrangement of Halorubrum sp. AS12
contigs	lenght	coverage	circularity	genes/RNA
Chromosome	2889578	25	Y	2 x 5S, 16S, 23S, 53 tRNA
Plasmid	365892	17	Y

## Sheet: Table S6
Table S6: Genomic annotation and isoelectric points (ip) of Haloarcula sp. NS06 determined by Prokka.
locus_tag	ftype	length_bp	gene	EC_number	COG	product	ip	average ip
EFPAGBJE_00001	CDS	204				hypothetical protein	5.5875	4.92437
EFPAGBJE_00002	CDS	249				hypothetical protein	3.8226
EFPAGBJE_00003	CDS	135				hypothetical protein	9.7768
EFPAGBJE_00004	CDS	1128				hypothetical protein	7.7383
EFPAGBJE_00005	CDS	243				hypothetical protein	3.8877
EFPAGBJE_00006	CDS	291				hypothetical protein	4.1555
EFPAGBJE_00007	CDS	315				hypothetical protein	4.4538
EFPAGBJE_00008	CDS	207				hypothetical protein	6.5047
EFPAGBJE_00009	CDS	237				hypothetical protein	5.1178
EFPAGBJE_00010	CDS	366				hypothetical protein	4.1359
EFPAGBJE_00011	CDS	306				hypothetical protein	5.8021
EFPAGBJE_00012	CDS	486				hypothetical protein	4.2543
EFPAGBJE_00013	CDS	384				hypothetical protein	4.4075
EFPAGBJE_00014	CDS	975	tfb2_1		COG1405	Transcription initiation factor IIB 2	7.6107
EFPAGBJE_00015	CDS	330				hypothetical protein	8.5218
EFPAGBJE_00016	CDS	441				hypothetical protein	5.3639
EFPAGBJE_00017	CDS	273				hypothetical protein	4.8611
EFPAGBJE_00018	CDS	789				hypothetical protein	4.5522
EFPAGBJE_00019	CDS	264				hypothetical protein	3.9441
EFPAGBJE_00020	CDS	153				hypothetical protein	3.5715
EFPAGBJE_00021	CDS	393				hypothetical protein	10.0646
EFPAGBJE_00022	CDS	996				hypothetical protein	4.5464
EFPAGBJE_00023	CDS	1449				hypothetical protein	6.1829
EFPAGBJE_00024	CDS	1068				hypothetical protein	3.9662
EFPAGBJE_00025	CDS	1023	xerC_1			Tyrosine recombinase XerC	4.8798
EFPAGBJE_00026	CDS	309				hypothetical protein	4.5298
EFPAGBJE_00027	CDS	252				hypothetical protein	4.4611
EFPAGBJE_00028	CDS	906				hypothetical protein	4.4912
EFPAGBJE_00029	CDS	582				hypothetical protein	3.6507
EFPAGBJE_00030	CDS	369				hypothetical protein	4.0148
EFPAGBJE_00031	CDS	282				hypothetical protein	4.1187
EFPAGBJE_00032	CDS	165				hypothetical protein	6.4999
EFPAGBJE_00033	CDS	582				hypothetical protein	11.1844
EFPAGBJE_00034	CDS	180				hypothetical protein	4.7009
EFPAGBJE_00035	CDS	414				hypothetical protein	4.5836
EFPAGBJE_00036	CDS	636	filI	2.7.13.3	COG3322	Methanogenesis regulatory histidine kinase FilI	4.4034
EFPAGBJE_00037	CDS	279				hypothetical protein	4.8608
EFPAGBJE_00038	CDS	282				hypothetical protein	4.1838
EFPAGBJE_00039	CDS	144				hypothetical protein	10.2447
EFPAGBJE_00040	CDS	117				hypothetical protein	4.5671
EFPAGBJE_00041	CDS	465				hypothetical protein	4.1367
EFPAGBJE_00042	CDS	210				hypothetical protein	4.2055
EFPAGBJE_00043	CDS	672				hypothetical protein	4.6567
EFPAGBJE_00044	CDS	261				hypothetical protein	3.9653
EFPAGBJE_00045	CDS	249				hypothetical protein	3.4474
EFPAGBJE_00046	CDS	261				hypothetical protein	8.8949
EFPAGBJE_00047	CDS	183				hypothetical protein	4.3762
EFPAGBJE_00048	CDS	300				hypothetical protein	4.873
EFPAGBJE_00049	CDS	198				hypothetical protein	4.281
EFPAGBJE_00050	CDS	489				hypothetical protein	4.0743
EFPAGBJE_00051	CDS	153				hypothetical protein	4.284
EFPAGBJE_00052	CDS	309				hypothetical protein	9.7444
EFPAGBJE_00053	CDS	741				hypothetical protein	11.5697
EFPAGBJE_00054	CDS	150				hypothetical protein	4.1074
EFPAGBJE_00055	CDS	369				hypothetical protein	6.1226
EFPAGBJE_00056	CDS	1437				hypothetical protein	4.5872
EFPAGBJE_00057	CDS	108				hypothetical protein	3.8145
EFPAGBJE_00058	CDS	480				hypothetical protein	10.4962
EFPAGBJE_00059	CDS	438				hypothetical protein	4.4612
EFPAGBJE_00060	CDS	111				hypothetical protein	6.4047
EFPAGBJE_00061	CDS	114				hypothetical protein	3.6457
EFPAGBJE_00062	CDS	141				hypothetical protein	4.2244
EFPAGBJE_00063	CDS	249				hypothetical protein	4.2986
EFPAGBJE_00064	CDS	663				hypothetical protein	5.2897
EFPAGBJE_00065	CDS	558				hypothetical protein	9.5634
EFPAGBJE_00066	CDS	819				hypothetical protein	4.1798
EFPAGBJE_00067	CDS	657				hypothetical protein	6.6545
EFPAGBJE_00068	CDS	237				hypothetical protein	3.3406
EFPAGBJE_00069	CDS	150				hypothetical protein	4.4992
EFPAGBJE_00070	CDS	336				hypothetical protein	9.8582
EFPAGBJE_00071	CDS	186				hypothetical protein	4.3481
EFPAGBJE_00072	CDS	291				hypothetical protein	4.1137
EFPAGBJE_00073	CDS	366				hypothetical protein	4.0787
EFPAGBJE_00074	CDS	522				hypothetical protein	4.0572
EFPAGBJE_00075	CDS	858				hypothetical protein	4.8198
EFPAGBJE_00076	CDS	456				hypothetical protein	5.0347
EFPAGBJE_00077	CDS	861				hypothetical protein	5.1061
EFPAGBJE_00078	CDS	186				hypothetical protein	10.1428
EFPAGBJE_00079	CDS	540				hypothetical protein	4.4994
EFPAGBJE_00080	CDS	459				hypothetical protein	4.1826
EFPAGBJE_00081	CDS	438				hypothetical protein	9.4818
EFPAGBJE_00082	CDS	540				hypothetical protein	11.945
EFPAGBJE_00083	CDS	162				hypothetical protein	3.8804
EFPAGBJE_00084	CDS	498				hypothetical protein	4.1304
EFPAGBJE_00085	CDS	216				hypothetical protein	7.6985
EFPAGBJE_00086	CDS	555	copA_1	7.2.2.8	COG2217	putative copper-exporting P-type ATPase	4.1626
EFPAGBJE_00087	CDS	465	kdpB_1	7.2.2.6		Potassium-transporting ATPase ATP-binding subunit	8.7886
EFPAGBJE_00088	CDS	483				hypothetical protein	10.7332
EFPAGBJE_00089	CDS	216	copA_2	7.2.2.8	COG2217	putative copper-exporting P-type ATPase	3.7801
EFPAGBJE_00090	CDS	363				hypothetical protein	4.7601
EFPAGBJE_00091	CDS	177				hypothetical protein	5.5758
EFPAGBJE_00092	CDS	522				hypothetical protein	4.3312
EFPAGBJE_00093	CDS	567				hypothetical protein	7.0868
EFPAGBJE_00094	CDS	147				hypothetical protein	3.9092
EFPAGBJE_00095	CDS	687				hypothetical protein	11.3861
EFPAGBJE_00096	CDS	300				hypothetical protein	3.461
EFPAGBJE_00097	CDS	630				hypothetical protein	9.7779
EFPAGBJE_00098	CDS	372				hypothetical protein	4.1064
EFPAGBJE_00099	CDS	1386				hypothetical protein	4.2599
EFPAGBJE_00100	CDS	1386				hypothetical protein	4.5845
EFPAGBJE_00101	CDS	210	copZ_1		COG2608	Copper chaperone CopZ	3.501
EFPAGBJE_00102	CDS	273				hypothetical protein	12.4359
EFPAGBJE_00103	CDS	366				hypothetical protein	8.228
EFPAGBJE_00104	CDS	1062	copB_1	7.2.2.9	COG2217	Copper-exporting P-type ATPase B	4.1182
EFPAGBJE_00105	CDS	231				hypothetical protein	3.918
EFPAGBJE_00106	CDS	105				hypothetical protein	4.0831
EFPAGBJE_00107	CDS	888				hypothetical protein	4.3818
EFPAGBJE_00108	CDS	588				hypothetical protein	5.2964
EFPAGBJE_00109	CDS	372				hypothetical protein	4.6474
EFPAGBJE_00110	CDS	777				hypothetical protein	5.9204
EFPAGBJE_00111	CDS	219				hypothetical protein	11.2583
EFPAGBJE_00112	CDS	204				hypothetical protein	7.9092
EFPAGBJE_00113	CDS	858				hypothetical protein	8.6545
EFPAGBJE_00114	CDS	420				hypothetical protein	4.9391
EFPAGBJE_00115	CDS	177				hypothetical protein	6.625
EFPAGBJE_00116	CDS	711	tfb2_2		COG1405	Transcription initiation factor IIB 2	6.8075
EFPAGBJE_00117	CDS	252				hypothetical protein	4.3044
EFPAGBJE_00118	CDS	378				hypothetical protein	3.79
EFPAGBJE_00119	CDS	279				hypothetical protein	7.5276
EFPAGBJE_00120	CDS	567				hypothetical protein	4.9602
EFPAGBJE_00121	CDS	384				hypothetical protein	5.5507
EFPAGBJE_00122	CDS	477	zitB_1			Zinc transporter ZitB	4.5494
EFPAGBJE_00123	CDS	447	zitB_2			Zinc transporter ZitB	4.5617
EFPAGBJE_00124	CDS	339				hypothetical protein	3.7481
EFPAGBJE_00125	CDS	258				hypothetical protein	4.4669
EFPAGBJE_00126	CDS	168	kdpB_2	7.2.2.6		Potassium-transporting ATPase ATP-binding subunit	3.776
EFPAGBJE_00127	CDS	435	kdpB_3	7.2.2.6		Potassium-transporting ATPase ATP-binding subunit	5.644
EFPAGBJE_00128	CDS	1470	kdpB_4	7.2.2.6		Potassium-transporting ATPase ATP-binding subunit	4.1064
EFPAGBJE_00129	CDS	171				hypothetical protein	10.0456
EFPAGBJE_00130	CDS	210				hypothetical protein	10.0345
EFPAGBJE_00131	CDS	219				hypothetical protein	5.1241
EFPAGBJE_00132	CDS	1503				hypothetical protein	9.4686
EFPAGBJE_00133	CDS	138				hypothetical protein	5.4571
EFPAGBJE_00134	CDS	132				hypothetical protein	4.0791
EFPAGBJE_00135	CDS	942				hypothetical protein	5.3452
EFPAGBJE_00136	CDS	948				hypothetical protein	7.1827
EFPAGBJE_00137	CDS	423	petE_1			Plastocyanin	4.7093
EFPAGBJE_00138	CDS	765				hypothetical protein	6.351
EFPAGBJE_00139	CDS	1260	ftsP			Cell division protein FtsP	4.3389
EFPAGBJE_00140	CDS	678	mntR_1			HTH-type transcriptional regulator MntR	4.1874
EFPAGBJE_00141	CDS	435				hypothetical protein	6.1511
EFPAGBJE_00142	CDS	399				hypothetical protein	4.843
EFPAGBJE_00143	CDS	306				hypothetical protein	4.3123
EFPAGBJE_00144	CDS	405				hypothetical protein	4.2692
EFPAGBJE_00145	CDS	126				hypothetical protein	6.5075
EFPAGBJE_00146	CDS	1038				hypothetical protein	4.1196
EFPAGBJE_00147	CDS	720				hypothetical protein	3.8799
EFPAGBJE_00148	CDS	360				hypothetical protein	5.1829
EFPAGBJE_00149	CDS	252				hypothetical protein	7.5825
EFPAGBJE_00150	CDS	561				hypothetical protein	7.8793
EFPAGBJE_00151	CDS	567				hypothetical protein	8.9155
EFPAGBJE_00152	CDS	234				hypothetical protein	3.87
EFPAGBJE_00153	CDS	273				hypothetical protein	4.4422
EFPAGBJE_00154	CDS	501				hypothetical protein	8.2662
EFPAGBJE_00155	CDS	861				hypothetical protein	11.5438
EFPAGBJE_00156	CDS	432				hypothetical protein	5.0162
EFPAGBJE_00157	CDS	654				hypothetical protein	6.3046
EFPAGBJE_00158	CDS	681				hypothetical protein	5.0598
EFPAGBJE_00159	CDS	663				hypothetical protein	4.6242
EFPAGBJE_00160	CDS	681				hypothetical protein	4.35
EFPAGBJE_00161	CDS	768				hypothetical protein	7.1367
EFPAGBJE_00162	CDS	537				hypothetical protein	4.2247
EFPAGBJE_00163	CDS	318				hypothetical protein	3.5487
EFPAGBJE_00164	CDS	288				hypothetical protein	4.0644
EFPAGBJE_00165	CDS	315				hypothetical protein	4.2677
EFPAGBJE_00166	CDS	207				hypothetical protein	7.6148
EFPAGBJE_00167	CDS	237				hypothetical protein	4.8262
EFPAGBJE_00168	CDS	687				hypothetical protein	4.356
EFPAGBJE_00169	CDS	912	tfb2_3		COG1405	Transcription initiation factor IIB 2	8.3335
EFPAGBJE_00170	CDS	438				hypothetical protein	5.3524
EFPAGBJE_00171	CDS	828				hypothetical protein	4.0521
EFPAGBJE_00172	CDS	258				hypothetical protein	4.1794
EFPAGBJE_00173	CDS	315				hypothetical protein	5.5067
EFPAGBJE_00174	CDS	273				hypothetical protein	4.1834
EFPAGBJE_00175	CDS	456				hypothetical protein	4.8086
EFPAGBJE_00176	CDS	210				hypothetical protein	4.539
EFPAGBJE_00177	CDS	207				hypothetical protein	4.7966
EFPAGBJE_00178	CDS	1140	xerC_2			Tyrosine recombinase XerC	4.8689
EFPAGBJE_00179	CDS	351				hypothetical protein	5.8767
EFPAGBJE_00180	CDS	546				hypothetical protein	4.1464
EFPAGBJE_00181	CDS	399				hypothetical protein	3.7731
EFPAGBJE_00182	CDS	1152	mshA_1	2.4.1.250		D-inositol-3-phosphate glycosyltransferase	4.6797
EFPAGBJE_00183	CDS	1167				hypothetical protein	5.2085
EFPAGBJE_00184	CDS	267				hypothetical protein	4.3647
EFPAGBJE_00185	CDS	399				hypothetical protein	5.7237
EFPAGBJE_00186	CDS	579				hypothetical protein	4.7589
EFPAGBJE_00187	CDS	471				hypothetical protein	4.0918
EFPAGBJE_00188	CDS	924	glmU_1		COG1208	Bifunctional protein GlmU	3.8803
EFPAGBJE_00189	CDS	186				hypothetical protein	4.9439
EFPAGBJE_00190	CDS	423	hldD_1	5.1.3.20		ADP-L-glycero-D-manno-heptose-6-epimerase	4.2767
EFPAGBJE_00191	CDS	498				hypothetical protein	7.5054
EFPAGBJE_00192	CDS	1119	mshA_2	2.4.1.250		D-inositol-3-phosphate glycosyltransferase	5.5536
EFPAGBJE_00193	CDS	477	murG	2.4.1.227		UDP-N-acetylglucosamine--N-acetylmuramyl-(pentapeptide) pyrophosphoryl-undecaprenol N-acetylglucosamine transferase	4.3323
EFPAGBJE_00194	CDS	444				hypothetical protein	4.7749
EFPAGBJE_00195	CDS	444				hypothetical protein	7.7452
EFPAGBJE_00196	CDS	219				hypothetical protein	4.2885
EFPAGBJE_00197	CDS	294				hypothetical protein	4.5027
EFPAGBJE_00198	CDS	375				hypothetical protein	4.5581
EFPAGBJE_00199	CDS	534				hypothetical protein	4.7215
EFPAGBJE_00200	CDS	1245				hypothetical protein	9.6736
EFPAGBJE_00201	CDS	795				hypothetical protein	6.3095
EFPAGBJE_00202	CDS	210				hypothetical protein	3.9012
EFPAGBJE_00203	CDS	291				hypothetical protein	4.311
EFPAGBJE_00204	CDS	306				hypothetical protein	4.095
EFPAGBJE_00205	CDS	411	gmd_1	4.2.1.47		GDP-mannose 4,6-dehydratase	4.12
EFPAGBJE_00206	CDS	507				hypothetical protein	5.8512
EFPAGBJE_00207	CDS	375	gmd_2	4.2.1.47		GDP-mannose 4,6-dehydratase	5.5614
EFPAGBJE_00208	CDS	258				hypothetical protein	4.703
EFPAGBJE_00209	CDS	543				hypothetical protein	8.9617
EFPAGBJE_00210	CDS	489				hypothetical protein	7.1422
EFPAGBJE_00211	CDS	468				hypothetical protein	3.9341
EFPAGBJE_00212	CDS	258				hypothetical protein	6.5129
EFPAGBJE_00213	CDS	546	cdc6_1		COG1474	ORC1-type DNA replication protein	4.085
EFPAGBJE_00214	CDS	228	cdc6_2		COG1474	ORC1-type DNA replication protein	4.0202
EFPAGBJE_00215	CDS	144				hypothetical protein	9.6921
EFPAGBJE_00216	CDS	252				hypothetical protein	5.9814
EFPAGBJE_00217	CDS	180				hypothetical protein	4.9093
EFPAGBJE_00218	CDS	1275				hypothetical protein	6.1274
EFPAGBJE_00219	CDS	1290				hypothetical protein	4.7284
EFPAGBJE_00220	CDS	546	pcn_1		COG0592	DNA polymerase sliding clamp	4.0679
EFPAGBJE_00221	CDS	246				hypothetical protein	4.5158
EFPAGBJE_00222	CDS	681				hypothetical protein	3.9666
EFPAGBJE_00223	CDS	282				hypothetical protein	4.1775
EFPAGBJE_00224	CDS	531				hypothetical protein	5.6213
EFPAGBJE_00225	CDS	369				hypothetical protein	4.4529
EFPAGBJE_00226	CDS	1095				hypothetical protein	5.9096
EFPAGBJE_00227	CDS	672				hypothetical protein	4.6052
EFPAGBJE_00228	CDS	279				hypothetical protein	3.6908
EFPAGBJE_00229	CDS	126				hypothetical protein	3.9895
EFPAGBJE_00230	CDS	114				hypothetical protein	6.4032
EFPAGBJE_00231	CDS	1275				hypothetical protein	4.404
EFPAGBJE_00232	CDS	282				hypothetical protein	4.0676
EFPAGBJE_00233	CDS	831				hypothetical protein	4.4221
EFPAGBJE_00234	CDS	876				hypothetical protein	4.3119
EFPAGBJE_00235	CDS	105				hypothetical protein	3.6122
EFPAGBJE_00236	CDS	309				hypothetical protein	5.1549
EFPAGBJE_00237	CDS	756				hypothetical protein	10.0983
EFPAGBJE_00238	CDS	717				hypothetical protein	3.9351
EFPAGBJE_00239	CDS	297				hypothetical protein	3.5745
EFPAGBJE_00240	CDS	576				hypothetical protein	4.2062
EFPAGBJE_00241	CDS	621				hypothetical protein	4.4702
EFPAGBJE_00242	CDS	411				hypothetical protein	4.1304
EFPAGBJE_00243	CDS	1257	cdc6_3		COG1474	ORC1-type DNA replication protein	4.1538
EFPAGBJE_00244	CDS	339				hypothetical protein	4.0535
EFPAGBJE_00245	CDS	336				hypothetical protein	4.7909
EFPAGBJE_00246	CDS	474				hypothetical protein	4.5964
EFPAGBJE_00247	CDS	1407				hypothetical protein	4.1195
EFPAGBJE_00248	CDS	345				hypothetical protein	4.2993
EFPAGBJE_00249	CDS	678				hypothetical protein	5.3831
EFPAGBJE_00250	CDS	273				hypothetical protein	3.9809
EFPAGBJE_00251	CDS	207				hypothetical protein	3.6555
EFPAGBJE_00252	CDS	429				hypothetical protein	10.2753
EFPAGBJE_00253	CDS	174				hypothetical protein	4.2127
EFPAGBJE_00254	CDS	303				hypothetical protein	4.1726
EFPAGBJE_00255	tRNA	74				tRNA-Gly(gcc)
EFPAGBJE_00256	CDS	1530				hypothetical protein	3.9699
EFPAGBJE_00257	tRNA	80				tRNA-Arg(tcg)
EFPAGBJE_00258	tRNA	77				tRNA-Glu(ttc)
EFPAGBJE_00259	tRNA	71				tRNA-Met(cat)
EFPAGBJE_00260	tRNA	73				tRNA-Glu(ctc)
EFPAGBJE_00261	tRNA	73				tRNA-Tyr(gta)
EFPAGBJE_00262	tRNA	83				tRNA-Leu(cag)
EFPAGBJE_00263	tRNA	82				tRNA-Leu(gag)
EFPAGBJE_00264	tRNA	87				tRNA-Ser(gga)
EFPAGBJE_00265	tRNA	82				tRNA-Ser(tga)
EFPAGBJE_00266	CDS	141				hypothetical protein	4.1011
EFPAGBJE_00267	tRNA	90				tRNA-Ser(gct)
EFPAGBJE_00268	tRNA	74				tRNA-Pro(tgg)
EFPAGBJE_00269	tRNA	76				tRNA-Asp(gtc)
EFPAGBJE_00270	tRNA	77				tRNA-Gln(ttg)
EFPAGBJE_00271	CDS	621				hypothetical protein	4.1954
EFPAGBJE_00272	CDS	540				hypothetical protein	4.5539
EFPAGBJE_00273	CDS	459				hypothetical protein	4.3368
EFPAGBJE_00274	CDS	1239				hypothetical protein	4.8756
EFPAGBJE_00275	CDS	807				hypothetical protein	7.6621
EFPAGBJE_00276	CDS	813				hypothetical protein	3.8854
EFPAGBJE_00277	CDS	897				hypothetical protein	5.1367
EFPAGBJE_00278	CDS	429			COG0589	Universal stress protein	4.0035
EFPAGBJE_00279	CDS	2214	copA_3	7.2.2.8	COG2217	putative copper-exporting P-type ATPase	4.5062
EFPAGBJE_00280	CDS	531				hypothetical protein	4.3032
EFPAGBJE_00281	CDS	1920	copB_2	7.2.2.9	COG2217	Copper-exporting P-type ATPase B	4.4126
EFPAGBJE_00282	CDS	216	copA_4	7.2.2.8	COG2217	putative copper-exporting P-type ATPase	3.8223
EFPAGBJE_00283	CDS	525				hypothetical protein	4.3988
EFPAGBJE_00284	CDS	657				hypothetical protein	9.6194
EFPAGBJE_00285	CDS	372				hypothetical protein	4.1678
EFPAGBJE_00286	CDS	1386				hypothetical protein	4.3452
EFPAGBJE_00287	CDS	450			COG0589	Universal stress protein	4.1448
EFPAGBJE_00288	CDS	396				hypothetical protein	5.0617
EFPAGBJE_00289	CDS	561				hypothetical protein	4.3989
EFPAGBJE_00290	CDS	351				hypothetical protein	4.1224
EFPAGBJE_00291	CDS	276				hypothetical protein	6.7946
EFPAGBJE_00292	CDS	396				hypothetical protein	10.0583
EFPAGBJE_00293	CDS	210				hypothetical protein	3.5779
EFPAGBJE_00294	CDS	2274	copB_3	7.2.2.9	COG2217	Copper-exporting P-type ATPase B	4.1274
EFPAGBJE_00295	CDS	1866	rnj_1	3.1.-.-		Ribonuclease J	4.2981
EFPAGBJE_00296	CDS	897				hypothetical protein	4.216
EFPAGBJE_00297	CDS	453				hypothetical protein	4.0317
EFPAGBJE_00298	CDS	276				hypothetical protein	4.4504
EFPAGBJE_00299	CDS	333				hypothetical protein	4.301
EFPAGBJE_00300	CDS	1245				hypothetical protein	5.2517
EFPAGBJE_00301	CDS	948				hypothetical protein	3.8387
EFPAGBJE_00302	CDS	402				hypothetical protein	4.4227
EFPAGBJE_00303	CDS	969				hypothetical protein	4.5845
EFPAGBJE_00304	CDS	315				hypothetical protein	3.7983
EFPAGBJE_00305	CDS	384				hypothetical protein	3.8329
EFPAGBJE_00306	CDS	333				hypothetical protein	4.0662
EFPAGBJE_00307	CDS	366				hypothetical protein	3.8161
EFPAGBJE_00308	CDS	573				hypothetical protein	4.1531
EFPAGBJE_00309	CDS	369				hypothetical protein	3.8367
EFPAGBJE_00310	CDS	561				hypothetical protein	4.5963
EFPAGBJE_00311	CDS	1080				hypothetical protein	6.2959
EFPAGBJE_00312	CDS	624				hypothetical protein	4.6896
EFPAGBJE_00313	CDS	168				hypothetical protein	3.9442
EFPAGBJE_00314	CDS	225				hypothetical protein	4.1667
EFPAGBJE_00315	CDS	588	smc_1			Chromosome partition protein Smc	3.9825
EFPAGBJE_00316	CDS	423				hypothetical protein	4.3312
EFPAGBJE_00317	CDS	249				hypothetical protein	5.0103
EFPAGBJE_00318	CDS	1548				hypothetical protein	4.1483
EFPAGBJE_00319	CDS	1386			COG0732	Type-1 restriction enzyme MjaXIP specificity protein	4.2942
EFPAGBJE_00320	CDS	3933				hypothetical protein	4.8252
EFPAGBJE_00321	CDS	534	tbp2_1		COG2101	TATA-box-binding protein 2	3.9871
EFPAGBJE_00322	CDS	549	tbp2_2		COG2101	TATA-box-binding protein 2	3.7508
EFPAGBJE_00323	CDS	666				hypothetical protein	4.2691
EFPAGBJE_00324	CDS	468				hypothetical protein	4.3147
EFPAGBJE_00325	CDS	438				hypothetical protein	9.3444
EFPAGBJE_00326	CDS	1941	recD2_1	3.6.4.12		ATP-dependent RecD-like DNA helicase	4.535
EFPAGBJE_00327	CDS	192				hypothetical protein	8.7864
EFPAGBJE_00328	CDS	777				hypothetical protein	9.7315
EFPAGBJE_00329	CDS	648				hypothetical protein	4.4282
EFPAGBJE_00330	CDS	1821				hypothetical protein	4.0515
EFPAGBJE_00331	CDS	2898				hypothetical protein	4.4429
EFPAGBJE_00332	CDS	891				hypothetical protein	5.6305
EFPAGBJE_00333	CDS	894				hypothetical protein	4.3746
EFPAGBJE_00334	CDS	1146				hypothetical protein	4.2486
EFPAGBJE_00335	CDS	1740				hypothetical protein	4.2913
EFPAGBJE_00336	CDS	1275				hypothetical protein	4.404
EFPAGBJE_00337	CDS	675				hypothetical protein	4.0967
EFPAGBJE_00338	CDS	492				hypothetical protein	11.0392
EFPAGBJE_00339	CDS	135				hypothetical protein	3.9014
EFPAGBJE_00340	CDS	552				hypothetical protein	9.0331
EFPAGBJE_00341	CDS	99				hypothetical protein	9.7789
EFPAGBJE_00342	CDS	1587		6.2.1.40	COG0318	4-hydroxybutyrate--CoA ligase 2	4.1275
EFPAGBJE_00343	CDS	1587		6.2.1.40	COG0318	4-hydroxybutyrate--CoA ligase 2	4.2251
EFPAGBJE_00344	CDS	414				hypothetical protein	3.8182
EFPAGBJE_00345	CDS	945				hypothetical protein	4.3632
EFPAGBJE_00346	CDS	543				hypothetical protein	3.5612
EFPAGBJE_00347	CDS	798				hypothetical protein	10.2502
EFPAGBJE_00348	CDS	615				hypothetical protein	4.6741
EFPAGBJE_00349	CDS	1935	sph1_1			Smc-like protein Sph1	4.1802
EFPAGBJE_00350	CDS	897				hypothetical protein	4.8429
EFPAGBJE_00351	CDS	1155				hypothetical protein	4.4225
EFPAGBJE_00352	CDS	888	cutB	1.2.99.8	COG1319	Glyceraldehyde dehydrogenase medium chain	4.2395
EFPAGBJE_00353	CDS	657				hypothetical protein	4.1438
EFPAGBJE_00354	CDS	1947	cutA_1	1.2.99.8	COG1529	Glyceraldehyde dehydrogenase large chain	4.469
EFPAGBJE_00355	CDS	525	cutA_2	1.2.99.8	COG1529	Glyceraldehyde dehydrogenase large chain	3.5698
EFPAGBJE_00356	CDS	201				hypothetical protein	8.6249
EFPAGBJE_00357	CDS	309				hypothetical protein	5.697
EFPAGBJE_00358	CDS	225				hypothetical protein	4.7782
EFPAGBJE_00359	CDS	219				hypothetical protein	3.6907
EFPAGBJE_00360	CDS	642				hypothetical protein	4.6171
EFPAGBJE_00361	CDS	537	tfb_1		COG1372	Transcription initiation factor IIB	5.1888
EFPAGBJE_00362	CDS	429				hypothetical protein	4.1549
EFPAGBJE_00363	CDS	258				hypothetical protein	4.3777
EFPAGBJE_00364	CDS	243				hypothetical protein	4.0681
EFPAGBJE_00365	CDS	825				hypothetical protein	4.4107
EFPAGBJE_00366	CDS	318				hypothetical protein	4.0414
EFPAGBJE_00367	CDS	558				hypothetical protein	4.2415
EFPAGBJE_00368	CDS	486				hypothetical protein	4.3921
EFPAGBJE_00369	CDS	642				hypothetical protein	4.9726
EFPAGBJE_00370	CDS	1446				hypothetical protein	4.4387
EFPAGBJE_00371	CDS	1080				hypothetical protein	4.0848
EFPAGBJE_00372	CDS	207				hypothetical protein	4.0418
EFPAGBJE_00373	CDS	102				hypothetical protein	5.5468
EFPAGBJE_00374	CDS	342				hypothetical protein	5.7976
EFPAGBJE_00375	CDS	570				hypothetical protein	7.6283
EFPAGBJE_00376	CDS	807	tfb_2		COG1372	Transcription initiation factor IIB	4.4919
EFPAGBJE_00377	CDS	600				hypothetical protein	4.158
EFPAGBJE_00378	CDS	582				hypothetical protein	9.7426
EFPAGBJE_00379	CDS	390				hypothetical protein	4.6366
EFPAGBJE_00380	CDS	270				hypothetical protein	6.7943
EFPAGBJE_00381	CDS	702				hypothetical protein	4.0794
EFPAGBJE_00382	CDS	192				hypothetical protein	4.5351
EFPAGBJE_00383	CDS	720				hypothetical protein	4.1165
EFPAGBJE_00384	CDS	1494	rapA_1	3.6.4.-		RNA polymerase-associated protein RapA	4.8354
EFPAGBJE_00385	CDS	972				hypothetical protein	4.111
EFPAGBJE_00386	CDS	1035				hypothetical protein	4.2504
EFPAGBJE_00387	CDS	1065				hypothetical protein	4.2327
EFPAGBJE_00388	CDS	1602				hypothetical protein	4.1768
EFPAGBJE_00389	CDS	516				hypothetical protein	5.0843
EFPAGBJE_00390	CDS	1323				hypothetical protein	4.0621
EFPAGBJE_00391	CDS	663				hypothetical protein	3.9969
EFPAGBJE_00392	CDS	294				hypothetical protein	4.0127
EFPAGBJE_00393	CDS	675				hypothetical protein	4.3914
EFPAGBJE_00394	CDS	3270				hypothetical protein	4.0523
EFPAGBJE_00395	CDS	387				hypothetical protein	4.1168
EFPAGBJE_00396	CDS	3021				hypothetical protein	4.5299
EFPAGBJE_00397	CDS	840				hypothetical protein	4.5236
EFPAGBJE_00398	CDS	105				hypothetical protein	3.6122
EFPAGBJE_00399	CDS	105				hypothetical protein	6.45
EFPAGBJE_00400	CDS	549				hypothetical protein	4.0381
EFPAGBJE_00401	CDS	930				hypothetical protein	4.2822
EFPAGBJE_00402	CDS	1326	cdc6_4		COG1474	ORC1-type DNA replication protein	4.5667
EFPAGBJE_00403	CDS	324				hypothetical protein	4.0916
EFPAGBJE_00404	CDS	414				hypothetical protein	4.4236
EFPAGBJE_00405	CDS	549				hypothetical protein	4.0591
EFPAGBJE_00406	CDS	978				hypothetical protein	6.2847
EFPAGBJE_00407	CDS	336				hypothetical protein	5.9027
EFPAGBJE_00408	CDS	438				hypothetical protein	9.106
EFPAGBJE_00409	CDS	285				hypothetical protein	4.5904
EFPAGBJE_00410	CDS	273	nikR_1			Nickel-responsive regulator	4.2052
EFPAGBJE_00411	CDS	1056	trmB_1		COG1378	HTH-type sugar sensing transcriptional regulator TrmB	4.3849
EFPAGBJE_00412	CDS	1986				hypothetical protein	4.4413
EFPAGBJE_00413	CDS	2571				hypothetical protein	4.2688
EFPAGBJE_00414	CDS	999	malG_1			Trehalose/maltose transport system permease protein MalG	4.5236
EFPAGBJE_00415	CDS	1191	malK_1	7.5.2.1		Trehalose/maltose import ATP-binding protein MalK	4.1885
EFPAGBJE_00416	CDS	546	cdc6_5		COG1474	ORC1-type DNA replication protein	4.7544
EFPAGBJE_00417	CDS	210				hypothetical protein	10.978
EFPAGBJE_00418	CDS	546				hypothetical protein	11.8607
EFPAGBJE_00419	CDS	1554				hypothetical protein	4.5211
EFPAGBJE_00420	CDS	597				hypothetical protein	4.2888
EFPAGBJE_00421	CDS	102				hypothetical protein	3.8429
EFPAGBJE_00422	CDS	246				hypothetical protein	4.0721
EFPAGBJE_00423	CDS	480				hypothetical protein	4.4606
EFPAGBJE_00424	CDS	603				hypothetical protein	4.1456
EFPAGBJE_00425	CDS	153				hypothetical protein	3.3515
EFPAGBJE_00426	CDS	216				hypothetical protein	4.3456
EFPAGBJE_00427	CDS	240				hypothetical protein	10.7416
EFPAGBJE_00428	CDS	603				hypothetical protein	4.2478
EFPAGBJE_00429	CDS	267				hypothetical protein	4.6679
EFPAGBJE_00430	CDS	519				hypothetical protein	4.4068
EFPAGBJE_00431	CDS	285				hypothetical protein	3.8245
EFPAGBJE_00432	CDS	729				hypothetical protein	8.4585
EFPAGBJE_00433	CDS	132				hypothetical protein	4.7181
EFPAGBJE_00434	CDS	267				hypothetical protein	4.3273
EFPAGBJE_00435	CDS	564				hypothetical protein	4.9816
EFPAGBJE_00436	CDS	2199				hypothetical protein	4.1901
EFPAGBJE_00437	CDS	894				hypothetical protein	3.6206
EFPAGBJE_00438	CDS	393				hypothetical protein	4.584
EFPAGBJE_00439	CDS	366				hypothetical protein	4.1234
EFPAGBJE_00440	CDS	387				hypothetical protein	10.6618
EFPAGBJE_00441	CDS	1797				hypothetical protein	4.019
EFPAGBJE_00442	CDS	558				hypothetical protein	4.8134
EFPAGBJE_00443	CDS	678				hypothetical protein	5.2199
EFPAGBJE_00444	CDS	915				hypothetical protein	9.9554
EFPAGBJE_00445	CDS	138				hypothetical protein	12.5164
EFPAGBJE_00446	CDS	828				hypothetical protein	9.3585
EFPAGBJE_00447	CDS	375				hypothetical protein	4.4981
EFPAGBJE_00448	CDS	261				hypothetical protein	4.6313
EFPAGBJE_00449	CDS	297				hypothetical protein	4.1465
EFPAGBJE_00450	CDS	252				hypothetical protein	4.5962
EFPAGBJE_00451	CDS	1296				hypothetical protein	4.6543
EFPAGBJE_00452	CDS	1119				hypothetical protein	4.1678
EFPAGBJE_00453	CDS	993				hypothetical protein	4.5002
EFPAGBJE_00454	CDS	615				hypothetical protein	6.6076
EFPAGBJE_00455	CDS	405				hypothetical protein	4.0585
EFPAGBJE_00456	CDS	2400	sasA_1	2.7.-.-		Adaptive-response sensory-kinase SasA	4.1518
EFPAGBJE_00457	CDS	297				hypothetical protein	4.1629
EFPAGBJE_00458	CDS	249				hypothetical protein	9.298
EFPAGBJE_00459	CDS	2040				hypothetical protein	3.9859
EFPAGBJE_00460	CDS	189				hypothetical protein	7.3416
EFPAGBJE_00461	CDS	681				hypothetical protein	4.7321
EFPAGBJE_00462	CDS	1005				hypothetical protein	3.9162
EFPAGBJE_00463	CDS	642				hypothetical protein	4.6497
EFPAGBJE_00464	CDS	366				hypothetical protein	5.7843
EFPAGBJE_00465	CDS	99				hypothetical protein	6.4874
EFPAGBJE_00466	CDS	303				hypothetical protein	4.7913
EFPAGBJE_00467	CDS	141				hypothetical protein	3.8954
EFPAGBJE_00468	CDS	1464	sasA_2	2.7.-.-		Adaptive-response sensory-kinase SasA	4.3217
EFPAGBJE_00469	CDS	1245	cheB_1	3.5.1.44		Protein-glutamate methylesterase/protein-glutamine glutaminase	4.1971
EFPAGBJE_00470	CDS	555				hypothetical protein	4.7168
EFPAGBJE_00471	CDS	462				hypothetical protein	10.2378
EFPAGBJE_00472	CDS	240				hypothetical protein	5.4966
EFPAGBJE_00473	CDS	1176				hypothetical protein	4.5497
EFPAGBJE_00474	CDS	198				hypothetical protein	3.956
EFPAGBJE_00475	CDS	228				hypothetical protein	4.2196
EFPAGBJE_00476	CDS	153				hypothetical protein	3.5715
EFPAGBJE_00477	CDS	315				hypothetical protein	5.6968
EFPAGBJE_00478	CDS	702				hypothetical protein	4.0852
EFPAGBJE_00479	CDS	147				hypothetical protein	3.8832
EFPAGBJE_00480	CDS	744	xerC_3			Tyrosine recombinase XerC	4.8763
EFPAGBJE_00481	CDS	369				hypothetical protein	5.8982
EFPAGBJE_00482	CDS	1755				hypothetical protein	4.4328
EFPAGBJE_00483	CDS	381				hypothetical protein	4.2697
EFPAGBJE_00484	CDS	1098				hypothetical protein	6.1518
EFPAGBJE_00485	CDS	765				hypothetical protein	4.5502
EFPAGBJE_00486	CDS	375				hypothetical protein	9.54
EFPAGBJE_00487	CDS	231				hypothetical protein	6.9663
EFPAGBJE_00488	CDS	612				hypothetical protein	10.2959
EFPAGBJE_00489	CDS	486				hypothetical protein	4.9507
EFPAGBJE_00490	CDS	1374				hypothetical protein	4.5487
EFPAGBJE_00491	CDS	714				hypothetical protein	3.9488
EFPAGBJE_00492	CDS	465				hypothetical protein	4.4283
EFPAGBJE_00493	CDS	1677				hypothetical protein	5.3847
EFPAGBJE_00494	CDS	885				hypothetical protein	9.7325
EFPAGBJE_00495	CDS	459				hypothetical protein	4.0995
EFPAGBJE_00496	CDS	354				hypothetical protein	4.0642
EFPAGBJE_00497	CDS	372				hypothetical protein	4.0481
EFPAGBJE_00498	CDS	681				hypothetical protein	6.7504
EFPAGBJE_00499	CDS	762				hypothetical protein	3.7184
EFPAGBJE_00500	CDS	768				hypothetical protein	4.1244
EFPAGBJE_00501	CDS	2289	copB_4	7.2.2.9	COG2217	Copper-exporting P-type ATPase B	4.3181
EFPAGBJE_00502	CDS	600				hypothetical protein	4.1061
EFPAGBJE_00503	CDS	453				hypothetical protein	3.9444
EFPAGBJE_00504	CDS	576				hypothetical protein	3.9416
EFPAGBJE_00505	CDS	915	mdtD			Putative multidrug resistance protein MdtD	6.2518
EFPAGBJE_00506	CDS	2607	copA_5	7.2.2.8	COG2217	putative copper-exporting P-type ATPase	4.0475
EFPAGBJE_00507	CDS	1386				hypothetical protein	4.4814
EFPAGBJE_00508	CDS	1122	cdc6-1_1		COG1474	ORC1-type DNA replication protein 1	5.011
EFPAGBJE_00509	CDS	177				hypothetical protein	4.5671
EFPAGBJE_00510	CDS	1674				hypothetical protein	4.9721
EFPAGBJE_00511	CDS	393				hypothetical protein	6.5018
EFPAGBJE_00512	CDS	264				hypothetical protein	7.5131
EFPAGBJE_00513	CDS	1179				hypothetical protein	3.8131
EFPAGBJE_00514	CDS	513				hypothetical protein	4.5979
EFPAGBJE_00515	CDS	378				hypothetical protein	3.6979
EFPAGBJE_00516	CDS	168				hypothetical protein	9.0506
EFPAGBJE_00517	CDS	978				hypothetical protein	6.5075
EFPAGBJE_00518	CDS	1341				hypothetical protein	4.6614
EFPAGBJE_00519	CDS	738				hypothetical protein	5.7006
EFPAGBJE_00520	CDS	162				hypothetical protein	6.4032
EFPAGBJE_00521	CDS	216				hypothetical protein	10.3196
EFPAGBJE_00522	CDS	447				hypothetical protein	6.626
EFPAGBJE_00523	CDS	450				hypothetical protein	4.0773
EFPAGBJE_00524	CDS	438				hypothetical protein	4.2742
EFPAGBJE_00525	CDS	237				hypothetical protein	6.4818
EFPAGBJE_00526	CDS	276				hypothetical protein	8.4414
EFPAGBJE_00527	CDS	1197				hypothetical protein	4.9583
EFPAGBJE_00528	CDS	1725	ade	3.5.4.2		Adenine deaminase	4.0836
EFPAGBJE_00529	CDS	177				hypothetical protein	11.3594
EFPAGBJE_00530	CDS	255				hypothetical protein	4.4885
EFPAGBJE_00531	CDS	495				hypothetical protein	6.3511
EFPAGBJE_00532	CDS	378				hypothetical protein	3.9284
EFPAGBJE_00533	CDS	771				hypothetical protein	4.3483
EFPAGBJE_00534	CDS	216				hypothetical protein	6.6491
EFPAGBJE_00535	CDS	117				hypothetical protein	4.7636
EFPAGBJE_00536	CDS	213				hypothetical protein	9.9887
EFPAGBJE_00537	CDS	147				hypothetical protein	4.0784
EFPAGBJE_00538	CDS	384				hypothetical protein	3.9611
EFPAGBJE_00539	CDS	912				hypothetical protein	3.9092
EFPAGBJE_00540	CDS	507				hypothetical protein	3.7668
EFPAGBJE_00541	CDS	1056	xerC_4			Tyrosine recombinase XerC	4.9733
EFPAGBJE_00542	CDS	1755				hypothetical protein	4.4328
EFPAGBJE_00543	CDS	1416				hypothetical protein	4.8728
EFPAGBJE_00544	CDS	111				hypothetical protein	4.1092
EFPAGBJE_00545	CDS	1077	fni	5.3.3.2		Isopentenyl-diphosphate delta-isomerase	5.0875
EFPAGBJE_00546	CDS	654				hypothetical protein	3.8967
EFPAGBJE_00547	CDS	237				hypothetical protein	4.6368
EFPAGBJE_00548	CDS	729				hypothetical protein	6.1471
EFPAGBJE_00549	CDS	918				hypothetical protein	4.0081
EFPAGBJE_00550	CDS	1308	gdhX_1	1.4.1.2		NAD-specific glutamate dehydrogenase A	4.3352
EFPAGBJE_00551	CDS	267				hypothetical protein	3.7865
EFPAGBJE_00552	CDS	612	sod1_1	1.15.1.1	COG0605	Superoxide dismutase [Mn] 1	5.2409
EFPAGBJE_00553	CDS	1269		3.5.1.4	COG0154	Amidase	4.2082
EFPAGBJE_00554	CDS	198				hypothetical protein	4.4646
EFPAGBJE_00555	CDS	621	tfb_3		COG1372	Transcription initiation factor IIB	5.0615
EFPAGBJE_00556	CDS	207				hypothetical protein	10.8569
EFPAGBJE_00557	CDS	534				hypothetical protein	4.1528
EFPAGBJE_00558	CDS	327				hypothetical protein	5.4417
EFPAGBJE_00559	CDS	669	ala_1	1.4.1.1	COG2423	Alanine dehydrogenase	3.7614
EFPAGBJE_00560	CDS	189	argD	2.6.1.17		Acetylornithine/succinyldiaminopimelate aminotransferase	3.5934
EFPAGBJE_00561	CDS	309	lysJ_1	2.6.1.-	COG4992	[LysW]-aminoadipate semialdehyde/glutamate semialdehyde transaminase	5.8591
EFPAGBJE_00562	CDS	339	rocD	2.6.1.13		Ornithine aminotransferase	4.3423
EFPAGBJE_00563	CDS	354				hypothetical protein	9.1214
EFPAGBJE_00564	CDS	291				hypothetical protein	5.5791
EFPAGBJE_00565	CDS	264				hypothetical protein	4.6772
EFPAGBJE_00566	CDS	411				hypothetical protein	3.5668
EFPAGBJE_00567	CDS	933				hypothetical protein	4.8673
EFPAGBJE_00568	CDS	306				hypothetical protein	3.7966
EFPAGBJE_00569	CDS	174				hypothetical protein	4.3322
EFPAGBJE_00570	CDS	216				hypothetical protein	9.7815
EFPAGBJE_00571	CDS	573				hypothetical protein	5.9462
EFPAGBJE_00572	CDS	735	dys_1	2.5.1.46	COG1899	putative deoxyhypusine synthase	3.985
EFPAGBJE_00573	CDS	315				hypothetical protein	4.039
EFPAGBJE_00574	CDS	885	hemA_1	1.2.1.70		Glutamyl-tRNA reductase	4.5798
EFPAGBJE_00575	CDS	567	dps_1	1.16.-.-	COG0783	DNA protection during starvation protein	4.1854
EFPAGBJE_00576	CDS	801	arcR_1			putative HTH-type transcriptional regulator ArcR	4.557
EFPAGBJE_00577	CDS	333				hypothetical protein	4.8558
EFPAGBJE_00578	CDS	264	pdaD_1	4.1.1.19		Pyruvoyl-dependent arginine decarboxylase	4.855
EFPAGBJE_00579	CDS	204				hypothetical protein	4.3716
EFPAGBJE_00580	CDS	825				hypothetical protein	7.8589
EFPAGBJE_00581	CDS	594				hypothetical protein	11.7646
EFPAGBJE_00582	CDS	1785	copB_5	7.2.2.9	COG2217	Copper-exporting P-type ATPase B	4.1726
EFPAGBJE_00583	CDS	1050	dys_2	2.5.1.46	COG1899	putative deoxyhypusine synthase	3.84
EFPAGBJE_00584	CDS	738				hypothetical protein	4.1965
EFPAGBJE_00585	CDS	1047				hypothetical protein	7.5029
EFPAGBJE_00586	CDS	924		1.3.1.84	COG1064	Acryloyl-coenzyme A reductase	4.1437
EFPAGBJE_00587	CDS	465	tadA_1	3.5.4.33		tRNA-specific adenosine deaminase	4.2567
EFPAGBJE_00588	CDS	324	mdtJ			Spermidine export protein MdtJ	4.3804
EFPAGBJE_00589	CDS	375				hypothetical protein	4.5071
EFPAGBJE_00590	CDS	351	ghrB_1	1.1.1.81		Glyoxylate/hydroxypyruvate reductase B	4.2457
EFPAGBJE_00591	CDS	480			COG1522	putative HTH-type transcriptional regulator	3.9196
EFPAGBJE_00592	CDS	975				hypothetical protein	5.2075
EFPAGBJE_00593	CDS	252				hypothetical protein	9.815
EFPAGBJE_00594	CDS	810				hypothetical protein	4.2765
EFPAGBJE_00595	CDS	1674	sasA_3	2.7.-.-		Adaptive-response sensory-kinase SasA	4.0726
EFPAGBJE_00596	CDS	864	cosB			Chemotactic signal transduction system substrate-binding protein CosB	4.4309
EFPAGBJE_00597	CDS	96				hypothetical protein	3.8145
EFPAGBJE_00598	CDS	441	htr2_1			Sensory rhodopsin II transducer	5.2835
EFPAGBJE_00599	CDS	477				hypothetical protein	6.8096
EFPAGBJE_00600	CDS	657				hypothetical protein	4.0155
EFPAGBJE_00601	CDS	186				hypothetical protein	4.6831
EFPAGBJE_00602	CDS	663				hypothetical protein	4.7264
EFPAGBJE_00603	CDS	720				hypothetical protein	12.3414
EFPAGBJE_00604	CDS	135				hypothetical protein	4.8902
EFPAGBJE_00605	CDS	657				hypothetical protein	4.6836
EFPAGBJE_00606	CDS	576				hypothetical protein	5.6782
EFPAGBJE_00607	CDS	588				hypothetical protein	4.9259
EFPAGBJE_00608	CDS	489				hypothetical protein	4.47
EFPAGBJE_00609	CDS	684				hypothetical protein	3.9749
EFPAGBJE_00610	CDS	312				hypothetical protein	4.2173
EFPAGBJE_00611	CDS	276				hypothetical protein	7.3447
EFPAGBJE_00612	CDS	1371				hypothetical protein	4.73
EFPAGBJE_00613	CDS	516				hypothetical protein	3.7459
EFPAGBJE_00614	CDS	633				hypothetical protein	4.3063
EFPAGBJE_00615	CDS	738				hypothetical protein	5.0966
EFPAGBJE_00616	CDS	954				hypothetical protein	4.4535
EFPAGBJE_00617	CDS	201				hypothetical protein	3.9824
EFPAGBJE_00618	CDS	1413				hypothetical protein	5.0817
EFPAGBJE_00619	CDS	162				hypothetical protein	9.9595
EFPAGBJE_00620	CDS	321				hypothetical protein	12.0725
EFPAGBJE_00621	CDS	210				hypothetical protein	4.1429
EFPAGBJE_00622	CDS	249				hypothetical protein	4.0271
EFPAGBJE_00623	CDS	375				hypothetical protein	9.1969
EFPAGBJE_00624	CDS	417				hypothetical protein	4.044
EFPAGBJE_00625	CDS	378				hypothetical protein	3.7622
EFPAGBJE_00626	CDS	471				hypothetical protein	3.936
EFPAGBJE_00627	CDS	837				hypothetical protein	4.7197
EFPAGBJE_00628	CDS	1002				hypothetical protein	9.9753
EFPAGBJE_00629	CDS	654				hypothetical protein	3.996
EFPAGBJE_00630	CDS	1029	copA_6	7.2.2.8	COG2217	putative copper-exporting P-type ATPase	4.1941
EFPAGBJE_00631	CDS	867	kdpB_5	7.2.2.6		Potassium-transporting ATPase ATP-binding subunit	9.4142
EFPAGBJE_00632	CDS	216				hypothetical protein	4.1535
EFPAGBJE_00633	CDS	525				hypothetical protein	4.2017
EFPAGBJE_00634	CDS	504	dadD_1	3.5.4.31		5'-deoxyadenosine deaminase	4.5644
EFPAGBJE_00635	CDS	657	dadD_2	3.5.4.41	COG0402	5'-deoxyadenosine deaminase	4.2129
EFPAGBJE_00636	CDS	1395				hypothetical protein	4.5546
EFPAGBJE_00637	CDS	600				hypothetical protein	4.7393
EFPAGBJE_00638	CDS	321				hypothetical protein	3.8163
EFPAGBJE_00639	CDS	354				hypothetical protein	8.994
EFPAGBJE_00640	CDS	417				hypothetical protein	3.5241
EFPAGBJE_00641	CDS	354				hypothetical protein	5.0369
EFPAGBJE_00642	CDS	309				hypothetical protein	3.8611
EFPAGBJE_00643	CDS	747	petE_2			Plastocyanin	4.2748
EFPAGBJE_00644	CDS	753				hypothetical protein	4.9503
EFPAGBJE_00645	CDS	522				hypothetical protein	4.9693
EFPAGBJE_00646	CDS	732	btuD_1	7.6.2.8		Vitamin B12 import ATP-binding protein BtuD	4.0064
EFPAGBJE_00647	CDS	603				hypothetical protein	4.3637
EFPAGBJE_00648	CDS	141				hypothetical protein	3.2591
EFPAGBJE_00649	CDS	552				hypothetical protein	4.5964
EFPAGBJE_00650	CDS	372				hypothetical protein	6.2456
EFPAGBJE_00651	CDS	495				hypothetical protein	4.1412
EFPAGBJE_00652	CDS	999				hypothetical protein	4.5688
EFPAGBJE_00653	CDS	348				hypothetical protein	4.5338
EFPAGBJE_00654	CDS	534				hypothetical protein	7.5316
EFPAGBJE_00655	CDS	1176				hypothetical protein	5.054
EFPAGBJE_00656	CDS	1050				hypothetical protein	6.8037
EFPAGBJE_00657	CDS	225				hypothetical protein	7.532
EFPAGBJE_00658	CDS	2607	copA_7	7.2.2.8	COG2217	putative copper-exporting P-type ATPase	3.9486
EFPAGBJE_00659	CDS	591				hypothetical protein	4.0167
EFPAGBJE_00660	CDS	204				hypothetical protein	3.4011
EFPAGBJE_00661	CDS	2055	leuC_1	4.2.1.33		3-isopropylmalate dehydratase large subunit	4.2611
EFPAGBJE_00662	CDS	537	hacB	4.2.1.33		Methanogen homoaconitase small subunit	4.1284
EFPAGBJE_00663	CDS	501			COG0517	putative protein	4.1763
EFPAGBJE_00664	CDS	450			COG0589	Universal stress protein	4.1128
EFPAGBJE_00665	CDS	399				hypothetical protein	4.8011
EFPAGBJE_00666	CDS	561				hypothetical protein	4.4132
EFPAGBJE_00667	CDS	351				hypothetical protein	4.1156
EFPAGBJE_00668	CDS	369				hypothetical protein	9.7178
EFPAGBJE_00669	CDS	396				hypothetical protein	7.5224
EFPAGBJE_00670	CDS	90				hypothetical protein	5.6171
EFPAGBJE_00671	CDS	198	copZ_2		COG2608	Copper chaperone CopZ	3.3682
EFPAGBJE_00672	CDS	2283	copB_6	7.2.2.9	COG2217	Copper-exporting P-type ATPase B	4.0793
EFPAGBJE_00673	CDS	105				hypothetical protein	3.8598
EFPAGBJE_00674	CDS	888				hypothetical protein	4.4084
EFPAGBJE_00675	CDS	297				hypothetical protein	4.2778
EFPAGBJE_00676	CDS	168				hypothetical protein	4.0061
EFPAGBJE_00677	CDS	1053	xseA_1	3.1.11.6		Exodeoxyribonuclease 7 large subunit	4.0188
EFPAGBJE_00678	CDS	183	xseB_1	3.1.11.6		Exodeoxyribonuclease 7 small subunit	3.7663
EFPAGBJE_00679	CDS	249				hypothetical protein	4.0451
EFPAGBJE_00680	CDS	423				hypothetical protein	7.258
EFPAGBJE_00681	CDS	1737				hypothetical protein	4.4859
EFPAGBJE_00682	CDS	837				hypothetical protein	3.9386
EFPAGBJE_00683	CDS	1116				hypothetical protein	5.6264
EFPAGBJE_00684	CDS	1122				hypothetical protein	4.3547
EFPAGBJE_00685	CDS	2208				hypothetical protein	4.1546
EFPAGBJE_00686	CDS	384				hypothetical protein	4.3538
EFPAGBJE_00687	CDS	186				hypothetical protein	11.6294
EFPAGBJE_00688	CDS	2925				hypothetical protein	4.1889
EFPAGBJE_00689	CDS	270				hypothetical protein	4.0229
EFPAGBJE_00690	CDS	348				hypothetical protein	4.3838
EFPAGBJE_00691	CDS	534				hypothetical protein	4.0796
EFPAGBJE_00692	CDS	435				hypothetical protein	4.7806
EFPAGBJE_00693	CDS	456				hypothetical protein	4.6863
EFPAGBJE_00694	CDS	258				hypothetical protein	4.249
EFPAGBJE_00695	CDS	333				hypothetical protein	9.272
EFPAGBJE_00696	CDS	237				hypothetical protein	8.5398
EFPAGBJE_00697	CDS	357				hypothetical protein	3.7826
EFPAGBJE_00698	CDS	444				hypothetical protein	9.2663
EFPAGBJE_00699	CDS	867				hypothetical protein	4.2901
EFPAGBJE_00700	CDS	1380				hypothetical protein	3.7689
EFPAGBJE_00701	CDS	426				hypothetical protein	4.1209
EFPAGBJE_00702	CDS	606	tfb_4		COG1372	Transcription initiation factor IIB	7.2975
EFPAGBJE_00703	CDS	885				hypothetical protein	4.3191
EFPAGBJE_00704	CDS	132				hypothetical protein	5.7095
EFPAGBJE_00705	CDS	1113				hypothetical protein	4.3138
EFPAGBJE_00706	CDS	285				hypothetical protein	3.7699
EFPAGBJE_00707	CDS	810				hypothetical protein	5.0656
EFPAGBJE_00708	CDS	2379	copA_8	7.2.2.8	COG2217	putative copper-exporting P-type ATPase	4.0309
EFPAGBJE_00709	CDS	417				hypothetical protein	4.0232
EFPAGBJE_00710	CDS	561				hypothetical protein	4.2556
EFPAGBJE_00711	CDS	366				hypothetical protein	9.4444
EFPAGBJE_00712	CDS	378				hypothetical protein	4.6136
EFPAGBJE_00713	CDS	882				hypothetical protein	5.8062
EFPAGBJE_00714	CDS	768				hypothetical protein	4.3839
EFPAGBJE_00715	CDS	681				hypothetical protein	4.2024
EFPAGBJE_00716	CDS	321				hypothetical protein	3.6373
EFPAGBJE_00717	CDS	696				hypothetical protein	4.472
EFPAGBJE_00718	CDS	852				hypothetical protein	4.1416
EFPAGBJE_00719	CDS	678				hypothetical protein	4.1311
EFPAGBJE_00720	CDS	354				hypothetical protein	4.2564
EFPAGBJE_00721	CDS	279	nikR_2			Nickel-responsive regulator	4.0451
EFPAGBJE_00722	CDS	264				hypothetical protein	5.1995
EFPAGBJE_00723	CDS	1095				hypothetical protein	5.4547
EFPAGBJE_00724	CDS	450				hypothetical protein	4.2509
EFPAGBJE_00725	CDS	594				hypothetical protein	6.2549
EFPAGBJE_00726	CDS	390				hypothetical protein	3.9581
EFPAGBJE_00727	CDS	1701				hypothetical protein	4.1367
EFPAGBJE_00728	CDS	1167				hypothetical protein	3.8834
EFPAGBJE_00729	CDS	447		1.11.1.15		Peroxiredoxin	3.7243
EFPAGBJE_00730	CDS	246				hypothetical protein	4.1708
EFPAGBJE_00731	CDS	1455	lpdA_1	1.8.1.4	COG1249	Dihydrolipoyl dehydrogenase	4.0029
EFPAGBJE_00732	CDS	408			COG0864	Putative nickel-responsive regulator	4.5518
EFPAGBJE_00733	CDS	144				hypothetical protein	4.3589
EFPAGBJE_00734	CDS	1413				hypothetical protein	5.5768
EFPAGBJE_00735	CDS	519				hypothetical protein	6.4481
EFPAGBJE_00736	CDS	339				hypothetical protein	3.9207
EFPAGBJE_00737	CDS	378				hypothetical protein	4.0392
EFPAGBJE_00738	CDS	213				hypothetical protein	5.1391
EFPAGBJE_00739	CDS	525				hypothetical protein	10.9004
EFPAGBJE_00740	CDS	810	copA_9	7.2.2.8	COG2217	putative copper-exporting P-type ATPase	5.4954
EFPAGBJE_00741	CDS	147				hypothetical protein	4.1935
EFPAGBJE_00742	CDS	207	copA_10	7.2.2.8	COG2217	putative copper-exporting P-type ATPase	3.7937
EFPAGBJE_00743	CDS	216				hypothetical protein	4.4109
EFPAGBJE_00744	CDS	282				hypothetical protein	4.2282
EFPAGBJE_00745	CDS	306				hypothetical protein	5.1567
EFPAGBJE_00746	CDS	300				hypothetical protein	3.9944
EFPAGBJE_00747	CDS	927				hypothetical protein	3.9303
EFPAGBJE_00748	CDS	378				hypothetical protein	11.2906
EFPAGBJE_00749	CDS	564				hypothetical protein	4.7434
EFPAGBJE_00750	CDS	768				hypothetical protein	3.89
EFPAGBJE_00751	CDS	1149				hypothetical protein	5.6829
EFPAGBJE_00752	CDS	321				hypothetical protein	4.0768
EFPAGBJE_00753	CDS	162				hypothetical protein	8.33
EFPAGBJE_00754	CDS	411				hypothetical protein	4.75
EFPAGBJE_00755	CDS	576				hypothetical protein	4.1735
EFPAGBJE_00756	CDS	888	cdc6_6		COG1474	ORC1-type DNA replication protein	4.3591
EFPAGBJE_00757	CDS	231				hypothetical protein	4.0718
EFPAGBJE_00758	CDS	132				hypothetical protein	7.3576
EFPAGBJE_00759	CDS	1557	pol	2.7.7.7		DNA polymerase	4.6086
EFPAGBJE_00760	CDS	537				hypothetical protein	4.583
EFPAGBJE_00761	CDS	378				hypothetical protein	5.0371
EFPAGBJE_00762	CDS	321				hypothetical protein	4.4983
EFPAGBJE_00763	CDS	819				hypothetical protein	6.2381
EFPAGBJE_00764	CDS	264				hypothetical protein	10.2747
EFPAGBJE_00765	CDS	549				hypothetical protein	7.9188
EFPAGBJE_00766	CDS	1227				hypothetical protein	4.3574
EFPAGBJE_00767	CDS	141				hypothetical protein	9.221
EFPAGBJE_00768	CDS	828				hypothetical protein	4.5764
EFPAGBJE_00769	CDS	564				hypothetical protein	4.0407
EFPAGBJE_00770	CDS	123				hypothetical protein	4.3685
EFPAGBJE_00771	CDS	471				hypothetical protein	4.3456
EFPAGBJE_00772	CDS	408				hypothetical protein	4.1328
EFPAGBJE_00773	CDS	2337				hypothetical protein	4.2089
EFPAGBJE_00774	CDS	1125				hypothetical protein	4.0362
EFPAGBJE_00775	CDS	1029	cdc6_7		COG1474	ORC1-type DNA replication protein	4.7759
EFPAGBJE_00776	CDS	972				hypothetical protein	4.175
EFPAGBJE_00777	CDS	204				hypothetical protein	4.4937
EFPAGBJE_00778	CDS	516				hypothetical protein	4.6425
EFPAGBJE_00779	CDS	537				hypothetical protein	4.2747
EFPAGBJE_00780	CDS	480				hypothetical protein	5.5751
EFPAGBJE_00781	CDS	531				hypothetical protein	3.9538
EFPAGBJE_00782	CDS	552				hypothetical protein	4.0555
EFPAGBJE_00783	CDS	438				hypothetical protein	4.558
EFPAGBJE_00784	CDS	264				hypothetical protein	6.5143
EFPAGBJE_00785	CDS	792				hypothetical protein	4.8967
EFPAGBJE_00786	CDS	537				hypothetical protein	4.4138
EFPAGBJE_00787	CDS	771				hypothetical protein	4.2473
EFPAGBJE_00788	CDS	105				hypothetical protein	4.0729
EFPAGBJE_00789	CDS	189				hypothetical protein	7.3571
EFPAGBJE_00790	CDS	2574				hypothetical protein	4.1419
EFPAGBJE_00791	CDS	1125	rapA_2	3.6.4.-		RNA polymerase-associated protein RapA	4.1435
EFPAGBJE_00792	CDS	234				hypothetical protein	4.5611
EFPAGBJE_00793	CDS	612				hypothetical protein	4.809
EFPAGBJE_00794	CDS	306				hypothetical protein	9.5502
EFPAGBJE_00795	CDS	153				hypothetical protein	9.5276
EFPAGBJE_00796	CDS	726				hypothetical protein	4.2898
EFPAGBJE_00797	CDS	1602				hypothetical protein	4.4352
EFPAGBJE_00798	CDS	402				hypothetical protein	4.211
EFPAGBJE_00799	CDS	219				hypothetical protein	4.8045
EFPAGBJE_00800	CDS	648				hypothetical protein	4.5383
EFPAGBJE_00801	CDS	672	xerC_5			Tyrosine recombinase XerC	8.4768
EFPAGBJE_00802	CDS	591				hypothetical protein	4.0587
EFPAGBJE_00803	CDS	222				hypothetical protein	4.2686
EFPAGBJE_00804	CDS	183				hypothetical protein	3.7608
EFPAGBJE_00805	CDS	354				hypothetical protein	4.2829
EFPAGBJE_00806	CDS	696				hypothetical protein	4.2008
EFPAGBJE_00807	CDS	675				hypothetical protein	3.9128
EFPAGBJE_00808	CDS	141				hypothetical protein	2.7226
EFPAGBJE_00809	CDS	345				hypothetical protein	4.1867
EFPAGBJE_00810	CDS	96				hypothetical protein	5.4904
EFPAGBJE_00811	CDS	528				hypothetical protein	4.0394
EFPAGBJE_00812	rRNA	117				5S ribosomal RNA
EFPAGBJE_00813	rRNA	2915				23S ribosomal RNA
EFPAGBJE_00814	rRNA	109				5.8S ribosomal RNA (partial)
EFPAGBJE_00815	rRNA	1472				16S ribosomal RNA
EFPAGBJE_00816	CDS	264	eIF1A_1		COG0361	Translation initiation factor 1A	4.5595
EFPAGBJE_00817	CDS	237				hypothetical protein	5.0588
EFPAGBJE_00818	CDS	138				hypothetical protein	9.1908
EFPAGBJE_00819	CDS	756				hypothetical protein	5.2179
EFPAGBJE_00820	CDS	465				hypothetical protein	4.2888
EFPAGBJE_00821	CDS	1479				hypothetical protein	4.5981
EFPAGBJE_00822	CDS	576				hypothetical protein	5.6592
EFPAGBJE_00823	CDS	393				hypothetical protein	7.5361
EFPAGBJE_00824	CDS	948				hypothetical protein	4.8002
EFPAGBJE_00825	CDS	1716				hypothetical protein	4.4176
EFPAGBJE_00826	CDS	2493				hypothetical protein	4.1854
EFPAGBJE_00827	CDS	1146		2.6.1.57		Aromatic-amino-acid aminotransferase 2	4.1548
EFPAGBJE_00828	CDS	495			COG1522	putative HTH-type transcriptional regulator	3.9128
EFPAGBJE_00829	CDS	333				hypothetical protein	3.8773
EFPAGBJE_00830	CDS	591	resA_1			Thiol-disulfide oxidoreductase ResA	3.9364
EFPAGBJE_00831	CDS	159				hypothetical protein	3.0736
EFPAGBJE_00832	CDS	1098				hypothetical protein	4.1752
EFPAGBJE_00833	CDS	669	trmR	2.1.1.-		tRNA 5-hydroxyuridine methyltransferase	3.921
EFPAGBJE_00834	CDS	603				hypothetical protein	4.0193
EFPAGBJE_00835	CDS	1653		6.2.1.40	COG0318	4-hydroxybutyrate--CoA ligase 2	3.9815
EFPAGBJE_00836	CDS	774				hypothetical protein	3.7287
EFPAGBJE_00837	CDS	1155	caiA_1	1.3.8.13		Crotonobetainyl-CoA reductase	4.1729
EFPAGBJE_00838	CDS	1329	cdc6_8		COG1474	ORC1-type DNA replication protein	4.1579
EFPAGBJE_00839	CDS	798				hypothetical protein	4.2505
EFPAGBJE_00840	CDS	183				hypothetical protein	3.979
EFPAGBJE_00841	CDS	720				hypothetical protein	3.9539
EFPAGBJE_00842	CDS	1899		1.2.7.11		2-oxoacid:ferredoxin oxidoreductase subunit alpha	4.1719
EFPAGBJE_00843	CDS	939				hypothetical protein	4.8107
EFPAGBJE_00844	CDS	429	lrpA1			HTH-type transcriptional regulator LrpA1	4.1896
EFPAGBJE_00845	CDS	1716	ppaC_1	3.6.1.1		manganese-dependent inorganic pyrophosphatase	3.9101
EFPAGBJE_00846	CDS	792	IMPDH_1	1.1.1.205		Inosine-5'-monophosphate dehydrogenase	4.1579
EFPAGBJE_00847	CDS	1704	icmF_1	5.4.99.13		Fused isobutyryl-CoA mutase	3.9349
EFPAGBJE_00848	CDS	1404				hypothetical protein	7.5011
EFPAGBJE_00849	CDS	270				hypothetical protein	4.2668
EFPAGBJE_00850	CDS	93				hypothetical protein	6.4087
EFPAGBJE_00851	CDS	1785	coxA2_1	1.9.3.1	COG0843	Cytochrome c oxidase polypeptide 1	5.2098
EFPAGBJE_00852	CDS	252				hypothetical protein	3.9016
EFPAGBJE_00853	CDS	396				hypothetical protein	3.76
EFPAGBJE_00854	CDS	2526	smc_2			Chromosome partition protein Smc	3.9277
EFPAGBJE_00855	CDS	306				hypothetical protein	4.1213
EFPAGBJE_00856	CDS	1377	purA	6.3.4.4	COG0104	Adenylosuccinate synthetase	4.0227
EFPAGBJE_00857	CDS	255				hypothetical protein	3.7479
EFPAGBJE_00858	CDS	564				hypothetical protein	4.4611
EFPAGBJE_00859	CDS	1077				hypothetical protein	4.0127
EFPAGBJE_00860	CDS	1137	htpX_1	3.4.24.-		Protease HtpX	4.452
EFPAGBJE_00861	CDS	978	bamB_1			Outer membrane protein assembly factor BamB	4.418
EFPAGBJE_00862	CDS	882				hypothetical protein	3.8113
EFPAGBJE_00863	CDS	159				hypothetical protein	7.5452
EFPAGBJE_00864	CDS	486				hypothetical protein	4.175
EFPAGBJE_00865	CDS	1479	cysS	6.1.1.16	COG0215	Cysteine--tRNA ligase	4.0814
EFPAGBJE_00866	CDS	642				hypothetical protein	4.2589
EFPAGBJE_00867	CDS	171				hypothetical protein	9.1736
EFPAGBJE_00868	CDS	978	zntB			Zinc transport protein ZntB	4.1814
EFPAGBJE_00869	CDS	1227				hypothetical protein	10.478
EFPAGBJE_00870	CDS	1218				hypothetical protein	4.2058
EFPAGBJE_00871	CDS	1890				hypothetical protein	4.0542
EFPAGBJE_00872	CDS	1224				hypothetical protein	3.8979
EFPAGBJE_00873	CDS	1170	hcaD_1	1.18.1.3		3-phenylpropionate/cinnamic acid dioxygenase ferredoxin--NAD(+) reductase component	4.1309
EFPAGBJE_00874	CDS	477				hypothetical protein	5.6288
EFPAGBJE_00875	CDS	375				hypothetical protein	4.0197
EFPAGBJE_00876	CDS	411	acdAII	6.2.1.13	COG1042	Acetate--CoA ligase [ADP-forming] II subunit alpha	4.0951
EFPAGBJE_00877	CDS	384				hypothetical protein	4.1336
EFPAGBJE_00878	CDS	243				hypothetical protein	3.9053
EFPAGBJE_00879	CDS	339				hypothetical protein	3.8767
EFPAGBJE_00880	CDS	180				hypothetical protein	3.5046
EFPAGBJE_00881	CDS	1923	rnj_2	3.1.-.-		Ribonuclease J	4.5104
EFPAGBJE_00882	CDS	1014	ppaC_2	3.6.1.1		manganese-dependent inorganic pyrophosphatase	4.0288
EFPAGBJE_00883	CDS	1086				hypothetical protein	4.2779
EFPAGBJE_00884	CDS	1083	moaA			GTP 3',8-cyclase	4.058
EFPAGBJE_00885	CDS	720				hypothetical protein	4.5482
EFPAGBJE_00886	CDS	606	mobA	2.7.7.77		Molybdenum cofactor guanylyltransferase	3.9364
EFPAGBJE_00887	CDS	1773	aor_1	1.2.7.5	COG2414	Tungsten-containing aldehyde ferredoxin oxidoreductase	3.9869
EFPAGBJE_00888	CDS	432				hypothetical protein	4.3773
EFPAGBJE_00889	CDS	351				hypothetical protein	4.0746
EFPAGBJE_00890	CDS	174				hypothetical protein	10.3867
EFPAGBJE_00891	CDS	267				hypothetical protein	3.76
EFPAGBJE_00892	CDS	144				hypothetical protein	3.7893
EFPAGBJE_00893	CDS	381				hypothetical protein	4.016
EFPAGBJE_00894	CDS	135				hypothetical protein	3.901
EFPAGBJE_00895	CDS	1218				hypothetical protein	4.4461
EFPAGBJE_00896	CDS	150				hypothetical protein	4.4886
EFPAGBJE_00897	CDS	276				hypothetical protein	10.5585
EFPAGBJE_00898	CDS	234				hypothetical protein	12.2112
EFPAGBJE_00899	CDS	627	torD_1			Chaperone protein TorD	3.548
EFPAGBJE_00900	CDS	2136	rsxB	7.-.-.-		Ion-translocating oxidoreductase complex subunit B	3.9707
EFPAGBJE_00901	CDS	3402	napA_1	1.9.6.1		Periplasmic nitrate reductase	4.1469
EFPAGBJE_00902	CDS	663	dmsB		COG0437	Putative dimethyl sulfoxide reductase iron-sulfur subunit B	3.7981
EFPAGBJE_00903	CDS	411				hypothetical protein	4.029
EFPAGBJE_00904	CDS	1044				hypothetical protein	4.8033
EFPAGBJE_00905	CDS	447				hypothetical protein	4.2044
EFPAGBJE_00906	CDS	177				hypothetical protein	9.3464
EFPAGBJE_00907	CDS	165				hypothetical protein	4.0333
EFPAGBJE_00908	CDS	765	arcR_2			putative HTH-type transcriptional regulator ArcR	5.2503
EFPAGBJE_00909	CDS	864		4.2.1.141		putative 2-keto-3-deoxyxylonate dehydratase	4.0269
EFPAGBJE_00910	CDS	603	COQ3_1	2.1.1.222		Ubiquinone biosynthesis O-methyltransferase, mitochondrial	3.6004
EFPAGBJE_00911	CDS	1680		6.2.1.40	COG0365	4-hydroxybutyrate--CoA ligase 1	3.9888
EFPAGBJE_00912	CDS	414				hypothetical protein	4.3481
EFPAGBJE_00913	CDS	276				hypothetical protein	3.9311
EFPAGBJE_00914	tRNA	75				tRNA-Arg(tcg)
EFPAGBJE_00915	CDS	882			COG0668	Small-conductance mechanosensitive channel MscMJ	4.3577
EFPAGBJE_00916	CDS	249				hypothetical protein	4.6391
EFPAGBJE_00917	CDS	288	rnp4	3.1.26.5	COG2023	Ribonuclease P protein component 4	9.3639
EFPAGBJE_00918	CDS	1050	mshA_3	2.4.1.250		D-inositol-3-phosphate glycosyltransferase	4.5027
EFPAGBJE_00919	CDS	1323				hypothetical protein	10.1794
EFPAGBJE_00920	CDS	1104	mshA_4	2.4.1.250		D-inositol-3-phosphate glycosyltransferase	4.4378
EFPAGBJE_00921	CDS	186				hypothetical protein	7.7053
EFPAGBJE_00922	CDS	1146	htpX_2	3.4.24.-		Protease HtpX	4.8954
EFPAGBJE_00923	CDS	1278		3.5.1.4	COG0154	Amidase	3.8137
EFPAGBJE_00924	CDS	279	GATC	6.3.5.-		Glutamyl-tRNA(Gln) amidotransferase subunit C, chloroplastic/mitochondrial	3.7164
EFPAGBJE_00925	CDS	975	tfb2_4		COG1405	Transcription initiation factor IIB 2	4.5119
EFPAGBJE_00926	CDS	471	rppH_1	3.6.1.-		RNA pyrophosphohydrolase	4.0512
EFPAGBJE_00927	CDS	207				hypothetical protein	10.1057
EFPAGBJE_00928	CDS	1095				hypothetical protein	4.2926
EFPAGBJE_00929	CDS	768	polC_1	2.7.7.7		DNA polymerase III PolC-type	5.1627
EFPAGBJE_00930	CDS	975	pqqE_1	1.21.98.4		PqqA peptide cyclase	4.2385
EFPAGBJE_00931	CDS	252				hypothetical protein	4.2682
EFPAGBJE_00932	CDS	315				hypothetical protein	4.1163
EFPAGBJE_00933	CDS	1152				hypothetical protein	5.2328
EFPAGBJE_00934	CDS	378				hypothetical protein	3.9783
EFPAGBJE_00935	CDS	300				hypothetical protein	9.8227
EFPAGBJE_00936	CDS	294				hypothetical protein	9.2181
EFPAGBJE_00937	CDS	1314				hypothetical protein	6.8433
EFPAGBJE_00938	CDS	363				hypothetical protein	4.1309
EFPAGBJE_00939	CDS	273	hemA_2	1.2.1.70		Glutamyl-tRNA reductase	4.1287
EFPAGBJE_00940	CDS	318				hypothetical protein	3.9268
EFPAGBJE_00941	CDS	234				hypothetical protein	4.3423
EFPAGBJE_00942	CDS	537				hypothetical protein	4.5227
EFPAGBJE_00943	CDS	339				hypothetical protein	3.4539
EFPAGBJE_00944	CDS	366				hypothetical protein	3.857
EFPAGBJE_00945	CDS	1989	purL_1	6.3.5.3		Phosphoribosylformylglycinamidine synthase subunit PurL	4.0612
EFPAGBJE_00946	CDS	333	purL_2	6.3.5.3		Phosphoribosylformylglycinamidine synthase subunit PurL	3.8126
EFPAGBJE_00947	CDS	1218	sasA_4	2.7.-.-		Adaptive-response sensory-kinase SasA	4.1315
EFPAGBJE_00948	CDS	1212				hypothetical protein	4.1554
EFPAGBJE_00949	CDS	192				hypothetical protein	4.2118
EFPAGBJE_00950	CDS	816	hisF_1	4.3.2.10	COG0107	Imidazole glycerol phosphate synthase subunit HisF	3.8176
EFPAGBJE_00951	CDS	849				hypothetical protein	4.4033
EFPAGBJE_00952	CDS	285	rpoL	2.7.7.6	COG1761	DNA-directed RNA polymerase subunit L	3.6255
EFPAGBJE_00953	CDS	312				hypothetical protein	3.9649
EFPAGBJE_00954	CDS	1380				hypothetical protein	7.8318
EFPAGBJE_00955	CDS	759				hypothetical protein	6.8008
EFPAGBJE_00956	CDS	243				hypothetical protein	5.553
EFPAGBJE_00957	CDS	636				hypothetical protein	3.3952
EFPAGBJE_00958	CDS	1041	adh_1	1.1.1.1	COG1064	NAD-dependent alcohol dehydrogenase	3.886
EFPAGBJE_00959	CDS	306				hypothetical protein	4.9878
EFPAGBJE_00960	tRNA	74				tRNA-Thr(cgt)
EFPAGBJE_00961	CDS	198				hypothetical protein	3.9017
EFPAGBJE_00962	CDS	750	livG_1		COG0411	putative branched-chain amino acid transport ATP-binding protein LivG	3.9738
EFPAGBJE_00963	CDS	786	livG_2		COG0411	putative branched-chain amino acid transport ATP-binding protein LivG	4.2531
EFPAGBJE_00964	CDS	1050				hypothetical protein	8.7227
EFPAGBJE_00965	CDS	888				hypothetical protein	8.8857
EFPAGBJE_00966	CDS	1311				hypothetical protein	3.818
EFPAGBJE_00967	CDS	1548				hypothetical protein	4.5823
EFPAGBJE_00968	CDS	252				hypothetical protein	4.1053
EFPAGBJE_00969	CDS	981	trm5b	2.1.1.228	COG2520	tRNA (guanine(37)-N1)-methyltransferase Trm5b	4.2521
EFPAGBJE_00970	CDS	780	dphB	2.1.1.98	COG1798	Diphthine synthase	3.9734
EFPAGBJE_00971	CDS	1002	artA	3.4.22.-	COG4083	Archaeosortase A	4.6365
EFPAGBJE_00972	CDS	2724	slg1			Cell surface glycoprotein 1	3.3848
EFPAGBJE_00973	CDS	2754	slg2			Cell surface glycoprotein 2	3.2395
EFPAGBJE_00974	CDS	753				hypothetical protein	4.0001
EFPAGBJE_00975	CDS	441				hypothetical protein	9.8104
EFPAGBJE_00976	CDS	1110	obg	3.6.5.-		GTPase Obg	4.2788
EFPAGBJE_00977	CDS	210				hypothetical protein	4.629
EFPAGBJE_00978	CDS	537				hypothetical protein	5.7959
EFPAGBJE_00979	CDS	639	rpl1		COG0081	50S ribosomal protein L1	3.8849
EFPAGBJE_00980	CDS	1047			COG0244	50S ribosomal protein L10	3.488
EFPAGBJE_00981	CDS	348				hypothetical protein	2.8564
EFPAGBJE_00982	CDS	3765				hypothetical protein	4.166
EFPAGBJE_00983	CDS	636				hypothetical protein	6.599
EFPAGBJE_00984	tRNA	72				tRNA-Ala(ggc)
EFPAGBJE_00985	CDS	606				hypothetical protein	4.7755
EFPAGBJE_00986	CDS	588				hypothetical protein	6.3518
EFPAGBJE_00987	CDS	981				hypothetical protein	4.8518
EFPAGBJE_00988	CDS	444				hypothetical protein	4.1964
EFPAGBJE_00989	CDS	744				hypothetical protein	4.4338
EFPAGBJE_00990	CDS	1725				hypothetical protein	4.7087
EFPAGBJE_00991	CDS	1776				hypothetical protein	4.4117
EFPAGBJE_00992	CDS	462			COG0184	30S ribosomal protein S15	4.1602
EFPAGBJE_00993	CDS	1110				hypothetical protein	4.2652
EFPAGBJE_00994	CDS	231				hypothetical protein	4.7738
EFPAGBJE_00995	CDS	642	rps3ae		COG1890	30S ribosomal protein S3Ae	4.5694
EFPAGBJE_00996	CDS	444	petE_3			Plastocyanin	4.0987
EFPAGBJE_00997	CDS	1146	purT	2.1.2.-	COG0027	Formate-dependent phosphoribosylglycinamide formyltransferase	4.2405
EFPAGBJE_00998	CDS	1974				hypothetical protein	6.0615
EFPAGBJE_00999	CDS	414	ribH	2.5.1.78	COG0054	6,7-dimethyl-8-ribityllumazine synthase	3.8642
EFPAGBJE_01000	CDS	1161		2.6.1.57		Aromatic-amino-acid aminotransferase 2	3.9381
EFPAGBJE_01001	CDS	267				hypothetical protein	3.844
EFPAGBJE_01002	CDS	429				hypothetical protein	3.7309
EFPAGBJE_01003	CDS	432	ribL	2.7.7.2	COG0615	FAD synthase	4.5237
EFPAGBJE_01004	CDS	498			COG1310	putative metalloprotease	3.8384
EFPAGBJE_01005	CDS	1914			COG1107	putative protein	4.0357
EFPAGBJE_01006	CDS	1626	clsB	2.7.8.-		Cardiolipin synthase B	5.5611
EFPAGBJE_01007	CDS	1389				hypothetical protein	3.6695
EFPAGBJE_01008	CDS	1623				hypothetical protein	4.4238
EFPAGBJE_01009	CDS	423				hypothetical protein	3.9689
EFPAGBJE_01010	CDS	651	purE_1	5.4.99.18	COG0041	N5-carboxyaminoimidazole ribonucleotide mutase	4.0497
EFPAGBJE_01011	CDS	414	fpoA	1.12.98.3	COG0838	F(420)H(2) dehydrogenase subunit A	6.7739
EFPAGBJE_01012	CDS	693	ndhK_1	7.1.1.-		NAD(P)H-quinone oxidoreductase subunit K, chloroplastic	4.3736
EFPAGBJE_01013	CDS	1683	nuoCD_1	7.1.1.-	COG0649	NADH-quinone oxidoreductase subunit C/D	4.154
EFPAGBJE_01014	CDS	1044	fpoH	1.12.98.3	COG1005	F(420)H(2) dehydrogenase subunit H	4.6585
EFPAGBJE_01015	CDS	462	ndhI	7.1.1.-		NAD(P)H-quinone oxidoreductase subunit I, chloroplastic	4.2833
EFPAGBJE_01016	CDS	408				hypothetical protein	7.5301
EFPAGBJE_01017	CDS	399				hypothetical protein	3.6365
EFPAGBJE_01018	CDS	303	fpoK	1.12.98.3	COG0713	F(420)H(2) dehydrogenase subunit K	7.3558
EFPAGBJE_01019	CDS	2094	fpoL	1.12.98.3	COG1009	F(420)H(2) dehydrogenase subunit L	5.8749
EFPAGBJE_01020	CDS	1536	fpoM	1.12.98.3	COG1008	F(420)H(2) dehydrogenase subunit M	4.8676
EFPAGBJE_01021	CDS	1551	fpoN	1.12.98.3	COG1007	F(420)H(2) dehydrogenase subunit N	4.5733
EFPAGBJE_01022	CDS	948	gloB_1	3.1.2.6		Hydroxyacylglutathione hydrolase	4.2328
EFPAGBJE_01023	CDS	270				hypothetical protein	4.9051
EFPAGBJE_01024	tRNA	75				tRNA-Val(cac)
EFPAGBJE_01025	CDS	765				hypothetical protein	9.1578
EFPAGBJE_01026	CDS	750				hypothetical protein	4.0519
EFPAGBJE_01027	CDS	561		1.18.1.2		Ferredoxin--NADP reductase	3.7234
EFPAGBJE_01028	CDS	414				hypothetical protein	4.5816
EFPAGBJE_01029	CDS	615	betI_1			HTH-type transcriptional regulator BetI	4.2892
EFPAGBJE_01030	CDS	348				hypothetical protein	6.9732
EFPAGBJE_01031	CDS	378				hypothetical protein	3.4552
EFPAGBJE_01032	CDS	1242				hypothetical protein	4.8819
EFPAGBJE_01033	CDS	1047				hypothetical protein	4.1008
EFPAGBJE_01034	CDS	228				hypothetical protein	3.7346
EFPAGBJE_01035	CDS	1338				hypothetical protein	4.3466
EFPAGBJE_01036	CDS	2112				hypothetical protein	4.0525
EFPAGBJE_01037	CDS	183				hypothetical protein	8.6674
EFPAGBJE_01038	CDS	186				hypothetical protein	4.4612
EFPAGBJE_01039	CDS	1095				hypothetical protein	3.7752
EFPAGBJE_01040	CDS	486				hypothetical protein	3.742
EFPAGBJE_01041	CDS	906	bchL	1.3.7.7		Light-independent protochlorophyllide reductase iron-sulfur ATP-binding protein	3.7678
EFPAGBJE_01042	CDS	972				hypothetical protein	3.4076
EFPAGBJE_01043	CDS	540				hypothetical protein	10.6309
EFPAGBJE_01044	CDS	1146	norW_1	1.18.1.-		Nitric oxide reductase FlRd-NAD(+) reductase	3.9978
EFPAGBJE_01045	CDS	405				hypothetical protein	4.5816
EFPAGBJE_01046	CDS	975	mvaD	4.1.1.99	COG3407	Phosphomevalonate decarboxylase	4.4104
EFPAGBJE_01047	CDS	537				hypothetical protein	4.551
EFPAGBJE_01048	CDS	669	msrA_1	1.8.4.11		Peptide methionine sulfoxide reductase MsrA	4.1604
EFPAGBJE_01049	CDS	171				hypothetical protein	4.658
EFPAGBJE_01050	CDS	204				hypothetical protein	4.5639
EFPAGBJE_01051	CDS	369	cheB_2	3.5.1.44		Protein-glutamate methylesterase/protein-glutamine glutaminase	3.6464
EFPAGBJE_01052	CDS	3888	sasA_5	2.7.-.-		Adaptive-response sensory-kinase SasA	4.0491
EFPAGBJE_01053	CDS	1422	gcvPB	1.4.4.2		glycine dehydrogenase (decarboxylating) subunit 2	4.3758
EFPAGBJE_01054	CDS	1344	gcvPA	1.4.4.2		glycine dehydrogenase (decarboxylating) subunit 1	4.2932
EFPAGBJE_01055	CDS	384	gcvH			Glycine cleavage system H protein	3.5341
EFPAGBJE_01056	CDS	1092	gcvT_1	2.1.2.10	COG0404	putative aminomethyltransferase	4.1254
EFPAGBJE_01057	CDS	1797				hypothetical protein	4.4137
EFPAGBJE_01058	CDS	447				hypothetical protein	4.228
EFPAGBJE_01059	CDS	846				hypothetical protein	4.3147
EFPAGBJE_01060	CDS	900	btuD_2	7.6.2.8		Vitamin B12 import ATP-binding protein BtuD	4.0014
EFPAGBJE_01061	CDS	1701				hypothetical protein	6.9649
EFPAGBJE_01062	CDS	933				hypothetical protein	5.2895
EFPAGBJE_01063	CDS	1008				hypothetical protein	3.6264
EFPAGBJE_01064	CDS	999				hypothetical protein	4.0628
EFPAGBJE_01065	CDS	372	rps8e		COG2007	30S ribosomal protein S8e	11.139
EFPAGBJE_01066	CDS	441				hypothetical protein	3.9246
EFPAGBJE_01067	CDS	345				hypothetical protein	4.109
EFPAGBJE_01068	CDS	483				hypothetical protein	4.6219
EFPAGBJE_01069	CDS	834	pyrF	4.1.1.23		Orotidine 5'-phosphate decarboxylase	4.2967
EFPAGBJE_01070	CDS	1080	bamB_2			Outer membrane protein assembly factor BamB	5.1902
EFPAGBJE_01071	CDS	216				hypothetical protein	4.0986
EFPAGBJE_01072	CDS	189				hypothetical protein	12.5164
EFPAGBJE_01073	CDS	624	trpG_1	4.1.3.27	COG0512	Anthranilate synthase component 2	4.041
EFPAGBJE_01074	CDS	1638	menF_1	5.4.4.2		Isochorismate synthase MenF	3.9969
EFPAGBJE_01075	CDS	645	trpF	5.3.1.24	COG0135	N-(5'-phosphoribosyl)anthranilate isomerase	4.1109
EFPAGBJE_01076	CDS	996	trpD_1	2.4.2.18	COG0547	Anthranilate phosphoribosyltransferase	3.9015
EFPAGBJE_01077	tRNA	76				tRNA-Val(gac)
EFPAGBJE_01078	CDS	354				hypothetical protein	4.3063
EFPAGBJE_01079	CDS	444				hypothetical protein	4.1813
EFPAGBJE_01080	CDS	1386				hypothetical protein	4.4814
EFPAGBJE_01081	CDS	321				hypothetical protein	6.7974
EFPAGBJE_01082	CDS	1143	IMPDH_2	1.1.1.205		Inosine-5'-monophosphate dehydrogenase	4.5109
EFPAGBJE_01083	CDS	786				hypothetical protein	3.9308
EFPAGBJE_01084	CDS	288				hypothetical protein	4.9872
EFPAGBJE_01085	CDS	2226	vat_1		COG0464	VCP-like ATPase	4.3356
EFPAGBJE_01086	CDS	417				hypothetical protein	3.9038
EFPAGBJE_01087	CDS	1326	larC	4.99.1.12		Pyridinium-3,5-bisthiocarboxylic acid mononucleotide nickel insertion protein	4.1481
EFPAGBJE_01088	CDS	765				hypothetical protein	3.9344
EFPAGBJE_01089	CDS	612				hypothetical protein	10.4834
EFPAGBJE_01090	CDS	240				hypothetical protein	5.6588
EFPAGBJE_01091	CDS	711	radB		COG0468	DNA repair and recombination protein RadB	4.3578
EFPAGBJE_01092	CDS	681				hypothetical protein	3.6737
EFPAGBJE_01093	CDS	492				hypothetical protein	4.6439
EFPAGBJE_01094	CDS	1395	kefC_1			Glutathione-regulated potassium-efflux system protein KefC	4.0445
EFPAGBJE_01095	CDS	123				hypothetical protein	6.716
EFPAGBJE_01096	CDS	549				hypothetical protein	4.5197
EFPAGBJE_01097	CDS	714				hypothetical protein	4.5152
EFPAGBJE_01098	CDS	1704				hypothetical protein	3.7483
EFPAGBJE_01099	CDS	759				hypothetical protein	4.2377
EFPAGBJE_01100	CDS	375				hypothetical protein	4.3225
EFPAGBJE_01101	CDS	1416				hypothetical protein	4.1881
EFPAGBJE_01102	CDS	450				hypothetical protein	4.0763
EFPAGBJE_01103	CDS	180				hypothetical protein	7.6903
EFPAGBJE_01104	CDS	138	aglM_1	1.1.1.22	COG1004	UDP-glucose 6-dehydrogenase AglM	3.8093
EFPAGBJE_01105	CDS	189				hypothetical protein	5.5473
EFPAGBJE_01106	CDS	1509				hypothetical protein	5.788
EFPAGBJE_01107	CDS	1290				hypothetical protein	9.7731
EFPAGBJE_01108	CDS	237				hypothetical protein	3.9421
EFPAGBJE_01109	CDS	1194	mshA_5	2.4.1.250		D-inositol-3-phosphate glycosyltransferase	4.7862
EFPAGBJE_01110	CDS	1230	mshA_6	2.4.1.250		D-inositol-3-phosphate glycosyltransferase	5.5908
EFPAGBJE_01111	CDS	888	arnC_1	2.4.2.53		Undecaprenyl-phosphate 4-deoxy-4-formamido-L-arabinose transferase	4.5966
EFPAGBJE_01112	CDS	819	arnA	2.1.2.13		Bifunctional polymyxin resistance protein ArnA	4.8729
EFPAGBJE_01113	CDS	792				hypothetical protein	6.3109
EFPAGBJE_01114	CDS	525				hypothetical protein	5.3124
EFPAGBJE_01115	CDS	408				hypothetical protein	8.2262
EFPAGBJE_01116	CDS	315				hypothetical protein	8.8755
EFPAGBJE_01117	CDS	222				hypothetical protein	5.6323
EFPAGBJE_01118	CDS	207				hypothetical protein	4.6649
EFPAGBJE_01119	CDS	105				hypothetical protein	3.9515
EFPAGBJE_01120	CDS	324				hypothetical protein	5.1538
EFPAGBJE_01121	CDS	216				hypothetical protein	4.2397
EFPAGBJE_01122	CDS	129				hypothetical protein	4.3158
EFPAGBJE_01123	CDS	279				hypothetical protein	8.5166
EFPAGBJE_01124	CDS	1464	secY		COG0201	Protein translocase subunit SecY	6.2951
EFPAGBJE_01125	CDS	492			COG0200	50S ribosomal protein L15	4.678
EFPAGBJE_01126	CDS	465			COG1841	50S ribosomal protein L30	4.3477
EFPAGBJE_01127	CDS	639	rps5		COG0098	30S ribosomal protein S5	4.787
EFPAGBJE_01128	CDS	564			COG0256	50S ribosomal protein L18	4.8382
EFPAGBJE_01129	CDS	450			COG2147	50S ribosomal protein L19e	10.0686
EFPAGBJE_01130	CDS	726			COG0468	50S ribosomal protein L32e	4.4024
EFPAGBJE_01131	CDS	537	rpl6		COG0097	50S ribosomal protein L6	3.8826
EFPAGBJE_01132	CDS	342				hypothetical protein	3.9328
EFPAGBJE_01133	CDS	186				hypothetical protein	4.7231
EFPAGBJE_01134	CDS	534	rpl5		COG0094	50S ribosomal protein L5	4.4574
EFPAGBJE_01135	CDS	705	rps4e		COG1471	30S ribosomal protein S4E	4.0061
EFPAGBJE_01136	CDS	363			COG0198	50S ribosomal protein L24	4.4741
EFPAGBJE_01137	CDS	399			COG0093	50S ribosomal protein L14	10.1029
EFPAGBJE_01138	CDS	339			COG0186	30S ribosomal protein S17	4.6156
EFPAGBJE_01139	CDS	285	rnp1	3.1.26.5	COG1588	Ribonuclease P protein component 1	4.3177
EFPAGBJE_01140	CDS	216			COG0255	50S ribosomal protein L29	4.5054
EFPAGBJE_01141	CDS	915				hypothetical protein	3.5963
EFPAGBJE_01142	CDS	468			COG0091	50S ribosomal protein L22	5.6043
EFPAGBJE_01143	CDS	423			COG0185	30S ribosomal protein S19	5.0999
EFPAGBJE_01144	CDS	723	rpl2		COG0090	50S ribosomal protein L2	10.7227
EFPAGBJE_01145	CDS	258			COG0089	50S ribosomal protein L23	4.1445
EFPAGBJE_01146	CDS	741	rpl4		COG0088	50S ribosomal protein L4	4.6539
EFPAGBJE_01147	CDS	1017	rpl3		COG0087	50S ribosomal protein L3	6.2591
EFPAGBJE_01148	CDS	846				hypothetical protein	4.5904
EFPAGBJE_01149	tRNA	72				tRNA-Gly(gcc)
EFPAGBJE_01150	CDS	648				hypothetical protein	4.252
EFPAGBJE_01151	CDS	333				hypothetical protein	4.0615
EFPAGBJE_01152	CDS	933	mch	3.5.4.27	COG3252	Methenyltetrahydromethanopterin cyclohydrolase	3.6226
EFPAGBJE_01153	CDS	498				hypothetical protein	4.7124
EFPAGBJE_01154	CDS	1632	tuf_1			Elongation factor Tu	4.274
EFPAGBJE_01155	CDS	684		3.1.3.18	COG0561	Phosphoglycolate phosphatase	3.8843
EFPAGBJE_01156	CDS	705	dnaJ_1			Chaperone protein DnaJ	10.3829
EFPAGBJE_01157	CDS	3099				hypothetical protein	3.9676
EFPAGBJE_01158	CDS	291				hypothetical protein	4.1372
EFPAGBJE_01159	CDS	1521	msrP_1	1.8.5.-		Protein-methionine-sulfoxide reductase catalytic subunit MsrP	4.1683
EFPAGBJE_01160	CDS	123				hypothetical protein	6.2059
EFPAGBJE_01161	CDS	2652	rcsC_1	2.7.13.3		Sensor histidine kinase RcsC	4.0522
EFPAGBJE_01162	CDS	660				hypothetical protein	10.0227
EFPAGBJE_01163	CDS	405				hypothetical protein	4.3648
EFPAGBJE_01164	CDS	1011				hypothetical protein	4.0047
EFPAGBJE_01165	CDS	225				hypothetical protein	3.7283
EFPAGBJE_01166	CDS	3651				hypothetical protein	4.1074
EFPAGBJE_01167	CDS	243				hypothetical protein	8.2231
EFPAGBJE_01168	CDS	855	dnaJ_2			Chaperone protein DnaJ	5.3299
EFPAGBJE_01169	CDS	573				hypothetical protein	4.5829
EFPAGBJE_01170	CDS	315				hypothetical protein	4.6143
EFPAGBJE_01171	CDS	237				hypothetical protein	6.5111
EFPAGBJE_01172	CDS	729				hypothetical protein	4.2469
EFPAGBJE_01173	CDS	1626				hypothetical protein	4.4287
EFPAGBJE_01174	CDS	1848				hypothetical protein	4.2372
EFPAGBJE_01175	CDS	435				hypothetical protein	7.0902
EFPAGBJE_01176	CDS	1239				hypothetical protein	3.755
EFPAGBJE_01177	CDS	783				hypothetical protein	3.8299
EFPAGBJE_01178	CDS	363				hypothetical protein	3.7732
EFPAGBJE_01179	CDS	750				hypothetical protein	4.0527
EFPAGBJE_01180	CDS	375				hypothetical protein	4.0422
EFPAGBJE_01181	CDS	525				hypothetical protein	4.0792
EFPAGBJE_01182	CDS	255				hypothetical protein	2.9946
EFPAGBJE_01183	CDS	327				hypothetical protein	3.7786
EFPAGBJE_01184	CDS	1323				hypothetical protein	3.8946
EFPAGBJE_01185	CDS	621				hypothetical protein	4.4209
EFPAGBJE_01186	CDS	1239				hypothetical protein	5.0572
EFPAGBJE_01187	CDS	930				hypothetical protein	3.8527
EFPAGBJE_01188	CDS	495				hypothetical protein	3.757
EFPAGBJE_01189	CDS	267				hypothetical protein	5.0064
EFPAGBJE_01190	CDS	1119				hypothetical protein	3.9189
EFPAGBJE_01191	CDS	576				hypothetical protein	3.9428
EFPAGBJE_01192	CDS	1164				hypothetical protein	4.2241
EFPAGBJE_01193	CDS	2097				hypothetical protein	4.0492
EFPAGBJE_01194	CDS	345				hypothetical protein	4.4432
EFPAGBJE_01195	CDS	276				hypothetical protein	7.5444
EFPAGBJE_01196	CDS	486				hypothetical protein	7.0861
EFPAGBJE_01197	CDS	1815	smc_3			Chromosome partition protein Smc	4.0635
EFPAGBJE_01198	CDS	483				hypothetical protein	4.643
EFPAGBJE_01199	CDS	279				hypothetical protein	3.975
EFPAGBJE_01200	CDS	327				hypothetical protein	4.3658
EFPAGBJE_01201	CDS	330				hypothetical protein	4.5872
EFPAGBJE_01202	CDS	198				hypothetical protein	4.4355
EFPAGBJE_01203	CDS	162				hypothetical protein	9.1477
EFPAGBJE_01204	CDS	216				hypothetical protein	4.9388
EFPAGBJE_01205	CDS	1074				hypothetical protein	5.7353
EFPAGBJE_01206	CDS	447				hypothetical protein	4.3763
EFPAGBJE_01207	CDS	387				hypothetical protein	4.3502
EFPAGBJE_01208	CDS	237				hypothetical protein	4.12
EFPAGBJE_01209	CDS	258				hypothetical protein	5.0891
EFPAGBJE_01210	CDS	504				hypothetical protein	4.5056
EFPAGBJE_01211	CDS	330				hypothetical protein	4.468
EFPAGBJE_01212	CDS	468				hypothetical protein	4.5667
EFPAGBJE_01213	CDS	300				hypothetical protein	3.8694
EFPAGBJE_01214	CDS	243				hypothetical protein	4.5833
EFPAGBJE_01215	CDS	171				hypothetical protein	3.6067
EFPAGBJE_01216	CDS	1275	xerC_6			Tyrosine recombinase XerC	4.2535
EFPAGBJE_01217	CDS	615	rssB_1			Regulator of RpoS	3.8438
EFPAGBJE_01218	CDS	438				hypothetical protein	4.2381
EFPAGBJE_01219	CDS	432				hypothetical protein	4.059
EFPAGBJE_01220	CDS	246				hypothetical protein	4.424
EFPAGBJE_01221	CDS	432				hypothetical protein	4.9301
EFPAGBJE_01222	CDS	651				hypothetical protein	3.7577
EFPAGBJE_01223	CDS	1104				hypothetical protein	4.6678
EFPAGBJE_01224	CDS	1131	scpA			Segregation and condensation protein A	3.9089
EFPAGBJE_01225	CDS	3588	smc_4		COG1196	Chromosome partition protein Smc	3.9405
EFPAGBJE_01226	CDS	309				hypothetical protein	3.4649
EFPAGBJE_01227	CDS	1518	gatB	6.3.5.-	COG0064	Aspartyl/glutamyl-tRNA(Asn/Gln) amidotransferase subunit B	4.1569
EFPAGBJE_01228	CDS	336				hypothetical protein	4.4332
EFPAGBJE_01229	CDS	546				hypothetical protein	7.9484
EFPAGBJE_01230	CDS	2484	topA	5.6.2.1		DNA topoisomerase 1	4.054
EFPAGBJE_01231	CDS	2163				hypothetical protein	4.2109
EFPAGBJE_01232	CDS	306				hypothetical protein	5.6714
EFPAGBJE_01233	CDS	402				hypothetical protein	3.9274
EFPAGBJE_01234	CDS	477				hypothetical protein	8.209
EFPAGBJE_01235	CDS	714		2.5.1.41		Geranylgeranylglyceryl phosphate synthase	3.9638
EFPAGBJE_01236	CDS	2205	potE_1			Putrescine transporter PotE	4.1389
EFPAGBJE_01237	CDS	465				hypothetical protein	4.0567
EFPAGBJE_01238	CDS	492				hypothetical protein	4.1494
EFPAGBJE_01239	CDS	573				hypothetical protein	4.0458
EFPAGBJE_01240	CDS	750	glcV_1	7.5.2.-	COG3839	Glucose import ATP-binding protein GlcV	4.1782
EFPAGBJE_01241	CDS	900				hypothetical protein	10.2479
EFPAGBJE_01242	CDS	1305	aspS	6.1.1.23	COG0017	Aspartate--tRNA(Asp/Asn) ligase	4.0948
EFPAGBJE_01243	CDS	183				hypothetical protein	6.5969
EFPAGBJE_01244	CDS	831	hop			Halorhodopsin	4.1611
EFPAGBJE_01245	CDS	762				hypothetical protein	4.0762
EFPAGBJE_01246	CDS	408				hypothetical protein	4.7514
EFPAGBJE_01247	CDS	2760				hypothetical protein	4.1786
EFPAGBJE_01248	CDS	627				hypothetical protein	7.2568
EFPAGBJE_01249	CDS	639				hypothetical protein	6.5386
EFPAGBJE_01250	CDS	603				hypothetical protein	9.6423
EFPAGBJE_01251	CDS	252				hypothetical protein	5.0893
EFPAGBJE_01252	CDS	135	rpoP	2.7.7.6	COG1996	DNA-directed RNA polymerase subunit P	8.6515
EFPAGBJE_01253	CDS	279			COG1997	50S ribosomal protein L37Ae	8.3191
EFPAGBJE_01254	CDS	645				hypothetical protein	9.2994
EFPAGBJE_01255	CDS	174				hypothetical protein	7.5435
EFPAGBJE_01256	CDS	729				hypothetical protein	4.846
EFPAGBJE_01257	CDS	837		2.7.1.169	COG1829	Pantoate kinase	4.0467
EFPAGBJE_01258	CDS	303				hypothetical protein	3.9311
EFPAGBJE_01259	CDS	510				hypothetical protein	4.4822
EFPAGBJE_01260	CDS	369				hypothetical protein	4.1052
EFPAGBJE_01261	CDS	303				hypothetical protein	4.2283
EFPAGBJE_01262	CDS	390	pfdB		COG1382	Prefoldin subunit beta	3.582
EFPAGBJE_01263	CDS	237				hypothetical protein	3.2609
EFPAGBJE_01264	CDS	327				hypothetical protein	3.9276
EFPAGBJE_01265	CDS	540				hypothetical protein	3.3498
EFPAGBJE_01266	CDS	462				hypothetical protein	3.8443
EFPAGBJE_01267	CDS	675	gph_1	3.1.3.18		Phosphoglycolate phosphatase	4.6252
EFPAGBJE_01268	CDS	120				hypothetical protein	4.6782
EFPAGBJE_01269	CDS	1461	bat_1		COG2203	Bacterioopsin transcriptional activator	4.2515
EFPAGBJE_01270	CDS	300				hypothetical protein	4.0048
EFPAGBJE_01271	CDS	171				hypothetical protein	4.8096
EFPAGBJE_01272	CDS	402				hypothetical protein	3.9355
EFPAGBJE_01273	CDS	591				hypothetical protein	4.1088
EFPAGBJE_01274	CDS	1509	cimA	2.3.1.182	COG0119	(R)-citramalate synthase CimA	4.0665
EFPAGBJE_01275	CDS	348				hypothetical protein	4.1083
EFPAGBJE_01276	CDS	549				hypothetical protein	4.6797
EFPAGBJE_01277	CDS	1098	sasA_6	2.7.-.-		Adaptive-response sensory-kinase SasA	5.4097
EFPAGBJE_01278	CDS	570	guaAA	6.3.5.2	COG0518	GMP synthase [glutamine-hydrolyzing] subunit A	3.7831
EFPAGBJE_01279	CDS	1857				hypothetical protein	4.1117
EFPAGBJE_01280	CDS	117				hypothetical protein	6.4943
EFPAGBJE_01281	CDS	1644				hypothetical protein	5.0193
EFPAGBJE_01282	CDS	777				hypothetical protein	4.3707
EFPAGBJE_01283	tRNA	86				tRNA-Ser(cga)
EFPAGBJE_01284	CDS	948				hypothetical protein	4.142
EFPAGBJE_01285	CDS	411				hypothetical protein	9.4808
EFPAGBJE_01286	CDS	1494				hypothetical protein	4.194
EFPAGBJE_01287	CDS	771	COQ5_1	2.1.1.163		2-methoxy-6-polyprenyl-1,4-benzoquinol methylase, mitochondrial	4.2215
EFPAGBJE_01288	CDS	528				hypothetical protein	4.4981
EFPAGBJE_01289	CDS	1719	ubiB_1	2.7.-.-		protein kinase UbiB	4.3191
EFPAGBJE_01290	CDS	357				hypothetical protein	3.8439
EFPAGBJE_01291	CDS	777				hypothetical protein	4.2804
EFPAGBJE_01292	CDS	927				hypothetical protein	4.2527
EFPAGBJE_01293	CDS	648	gph_2	3.1.3.18		Phosphoglycolate phosphatase	4.1336
EFPAGBJE_01294	CDS	420				hypothetical protein	4.0458
EFPAGBJE_01295	CDS	279		4.2.1.96		Putative pterin-4-alpha-carbinolamine dehydratase	3.8434
EFPAGBJE_01296	CDS	1347	hemA_3	1.2.1.70	COG0373	Glutamyl-tRNA reductase	4.014
EFPAGBJE_01297	CDS	648		1.3.1.76	COG1648	Precorrin-2 dehydrogenase	4.5506
EFPAGBJE_01298	CDS	1056				hypothetical protein	4.0218
EFPAGBJE_01299	CDS	291				hypothetical protein	4.6064
EFPAGBJE_01300	CDS	411				hypothetical protein	3.5606
EFPAGBJE_01301	CDS	195				hypothetical protein	3.5998
EFPAGBJE_01302	CDS	195				hypothetical protein	3.5998
EFPAGBJE_01303	CDS	927	uppS_1	2.5.1.89		Ditrans,polycis-undecaprenyl-diphosphate synthase ((2E,6E)-farnesyl-diphosphate specific)	4.56
EFPAGBJE_01304	CDS	582	uppS_2	2.5.1.89		Ditrans,polycis-undecaprenyl-diphosphate synthase ((2E,6E)-farnesyl-diphosphate specific)	4.0935
EFPAGBJE_01305	CDS	1359				hypothetical protein	4.3199
EFPAGBJE_01306	CDS	417				hypothetical protein	4.139
EFPAGBJE_01307	CDS	1338	dnaG	2.7.7.-	COG0358	DNA primase DnaG	3.9322
EFPAGBJE_01308	CDS	711				hypothetical protein	3.9439
EFPAGBJE_01309	CDS	345	metG_1	6.1.1.10	COG0073	Methionine--tRNA ligase	3.6861
EFPAGBJE_01310	CDS	210				hypothetical protein	5.5948
EFPAGBJE_01311	CDS	1527				hypothetical protein	5.0995
EFPAGBJE_01312	CDS	429				hypothetical protein	4.0431
EFPAGBJE_01313	CDS	918				hypothetical protein	4.2025
EFPAGBJE_01314	CDS	2673	ileS_1	6.1.1.5	COG0060	Isoleucine--tRNA ligase	3.8336
EFPAGBJE_01315	CDS	396				hypothetical protein	3.7905
EFPAGBJE_01316	CDS	177				hypothetical protein	3.7665
EFPAGBJE_01317	CDS	771				hypothetical protein	6.39
EFPAGBJE_01318	CDS	909	pdxS	4.3.3.6	COG0214	Pyridoxal 5'-phosphate synthase subunit PdxS	4.6563
EFPAGBJE_01319	CDS	1224				hypothetical protein	4.2974
EFPAGBJE_01320	CDS	309				hypothetical protein	4.1929
EFPAGBJE_01321	CDS	582				hypothetical protein	3.0622
EFPAGBJE_01322	CDS	1998				hypothetical protein	3.8894
EFPAGBJE_01323	CDS	750				hypothetical protein	4.4174
EFPAGBJE_01324	CDS	684				hypothetical protein	4.3255
EFPAGBJE_01325	CDS	1338	hmgB	2.3.3.10	COG3425	Hydroxymethylglutaryl-CoA synthase	4.3265
EFPAGBJE_01326	CDS	708				hypothetical protein	4.2552
EFPAGBJE_01327	CDS	486				hypothetical protein	4.2652
EFPAGBJE_01328	CDS	768	rfcL		COG0470	Replication factor C large subunit	4.5312
EFPAGBJE_01329	CDS	735				hypothetical protein	4.0463
EFPAGBJE_01330	CDS	981				hypothetical protein	5.9937
EFPAGBJE_01331	CDS	753			COG1136	putative ABC transporter ATP-binding protein	4.0672
EFPAGBJE_01332	CDS	681				hypothetical protein	5.8951
EFPAGBJE_01333	CDS	801	mltF_1	4.2.2.-		Membrane-bound lytic murein transglycosylase F	3.5364
EFPAGBJE_01334	CDS	489	ctaA	1.3.-.-		Heme A synthase	8.2481
EFPAGBJE_01335	CDS	1914	smc_5			Chromosome partition protein Smc	3.6685
EFPAGBJE_01336	CDS	2253	maeA	1.1.1.38		NAD-dependent malic enzyme	4.1428
EFPAGBJE_01337	CDS	309				hypothetical protein	6.5117
EFPAGBJE_01338	CDS	663				hypothetical protein	6.223
EFPAGBJE_01339	CDS	129				hypothetical protein	4.9874
EFPAGBJE_01340	CDS	696	gpt	2.4.2.22		Xanthine phosphoribosyltransferase	4.0262
EFPAGBJE_01341	CDS	1383	truD	5.4.99.27	COG0585	putative tRNA pseudouridine synthase D	4.3676
EFPAGBJE_01342	CDS	1350				hypothetical protein	4.585
EFPAGBJE_01343	CDS	1404				hypothetical protein	4.8306
EFPAGBJE_01344	CDS	972	gyaR_1	1.1.1.26	COG1052	Glyoxylate reductase	4.0782
EFPAGBJE_01345	CDS	924				hypothetical protein	4.1159
EFPAGBJE_01346	CDS	660				hypothetical protein	4.3432
EFPAGBJE_01347	CDS	768				hypothetical protein	3.8027
EFPAGBJE_01348	CDS	1509				hypothetical protein	4.1106
EFPAGBJE_01349	CDS	129				hypothetical protein	3.8499
EFPAGBJE_01350	CDS	396				hypothetical protein	3.9954
EFPAGBJE_01351	CDS	693	psmB_1	3.4.25.1	COG0638	Proteasome subunit beta	4.0166
EFPAGBJE_01352	CDS	735	psmA1_1	3.4.25.1	COG0638	Proteasome subunit alpha 1	4.0615
EFPAGBJE_01353	CDS	339	pth	3.1.1.29	COG1990	Peptidyl-tRNA hydrolase	5.1719
EFPAGBJE_01354	CDS	723				hypothetical protein	4.5943
EFPAGBJE_01355	CDS	588	dcd	3.5.4.30	COG0717	dCTP deaminase, dUMP-forming	4.1723
EFPAGBJE_01356	CDS	897				hypothetical protein	4.001
EFPAGBJE_01357	CDS	651	COQ5_2	2.1.1.163		2-methoxy-6-polyprenyl-1,4-benzoquinol methylase, mitochondrial	8.495
EFPAGBJE_01358	CDS	762				hypothetical protein	4.885
EFPAGBJE_01359	CDS	528				hypothetical protein	4.1538
EFPAGBJE_01360	CDS	963	thi4_1	2.4.2.59	COG1635	Thiamine thiazole synthase	4.0104
EFPAGBJE_01361	CDS	1422				hypothetical protein	4.5995
EFPAGBJE_01362	CDS	645				hypothetical protein	4.3451
EFPAGBJE_01363	CDS	1749	hutU	4.2.1.49		Urocanate hydratase	4.3006
EFPAGBJE_01364	CDS	924		3.5.3.24	COG0010	N(1)-aminopropylagmatine ureohydrolase	4.1173
EFPAGBJE_01365	CDS	1263	hutI_1	3.5.2.7		Imidazolonepropionase	4.2381
EFPAGBJE_01366	CDS	1650	hutH	4.3.1.3		Histidine ammonia-lyase	4.4651
EFPAGBJE_01367	CDS	777	vat_2		COG0464	VCP-like ATPase	4.0331
EFPAGBJE_01368	CDS	1788	ftsH_1	3.4.24.-		ATP-dependent zinc metalloprotease FtsH	4.7488
EFPAGBJE_01369	CDS	750		6.3.2.36	COG1701	4-phosphopantoate--beta-alanine ligase	4.1514
EFPAGBJE_01370	CDS	912				hypothetical protein	3.8772
EFPAGBJE_01371	CDS	2310	ppsA	2.7.9.2	COG0574	Phosphoenolpyruvate synthase	4.0856
EFPAGBJE_01372	CDS	903				hypothetical protein	4.3873
EFPAGBJE_01373	CDS	1053	mfnA	4.1.1.11	COG0076	L-aspartate/L-glutamate decarboxylase	4.2005
EFPAGBJE_01374	CDS	585				hypothetical protein	8.4525
EFPAGBJE_01375	CDS	2145	metG_2	6.1.1.10	COG0073	Methionine--tRNA ligase	3.8935
EFPAGBJE_01376	CDS	366				hypothetical protein	3.4263
EFPAGBJE_01377	CDS	597				hypothetical protein	4.0242
EFPAGBJE_01378	CDS	1188				hypothetical protein	4.1695
EFPAGBJE_01379	CDS	606				hypothetical protein	4.578
EFPAGBJE_01380	CDS	1878	sasA_7	2.7.-.-		Adaptive-response sensory-kinase SasA	4.125
EFPAGBJE_01381	CDS	243				hypothetical protein	4.3559
EFPAGBJE_01382	CDS	435				hypothetical protein	3.8792
EFPAGBJE_01383	CDS	744				hypothetical protein	3.8701
EFPAGBJE_01384	CDS	786	gloB_2	3.1.2.6		Hydroxyacylglutathione hydrolase	5.648
EFPAGBJE_01385	CDS	270				hypothetical protein	4.2464
EFPAGBJE_01386	CDS	210				hypothetical protein	9.5387
EFPAGBJE_01387	CDS	705	COQ5_3	2.1.1.163		2-methoxy-6-polyprenyl-1,4-benzoquinol methylase, mitochondrial	6.1445
EFPAGBJE_01388	CDS	1401				hypothetical protein	5.5397
EFPAGBJE_01389	CDS	906				hypothetical protein	4.5229
EFPAGBJE_01390	CDS	810				hypothetical protein	4.8829
EFPAGBJE_01391	CDS	1560	cct3		COG0459	Thermosome subunit 3	3.7498
EFPAGBJE_01392	CDS	432				hypothetical protein	3.8172
EFPAGBJE_01393	CDS	174				hypothetical protein	4.7085
EFPAGBJE_01394	CDS	1845				hypothetical protein	4.1488
EFPAGBJE_01395	CDS	891				hypothetical protein	4.2942
EFPAGBJE_01396	CDS	699				hypothetical protein	6.2406
EFPAGBJE_01397	CDS	240				hypothetical protein	4.196
EFPAGBJE_01398	CDS	414	rny_1	3.1.-.-		Ribonuclease Y	4.4979
EFPAGBJE_01399	CDS	177				hypothetical protein	4.8022
EFPAGBJE_01400	CDS	207				hypothetical protein	8.5058
EFPAGBJE_01401	CDS	729	ypeA_1	2.3.1.-		Acetyltransferase YpeA	4.3065
EFPAGBJE_01402	tRNA	73				tRNA-Gln(ttg)
EFPAGBJE_01403	CDS	435	mntR_2			HTH-type transcriptional regulator MntR	3.8593
EFPAGBJE_01404	CDS	522				hypothetical protein	3.7579
EFPAGBJE_01405	CDS	1212				hypothetical protein	3.9059
EFPAGBJE_01406	CDS	1431				hypothetical protein	4.0919
EFPAGBJE_01407	CDS	933	btuD_3	7.6.2.8		Vitamin B12 import ATP-binding protein BtuD	3.7319
EFPAGBJE_01408	CDS	114				hypothetical protein	4.3851
EFPAGBJE_01409	CDS	2703				hypothetical protein	4.0996
EFPAGBJE_01410	CDS	192				hypothetical protein	3.8338
EFPAGBJE_01411	CDS	402				hypothetical protein	3.6155
EFPAGBJE_01412	CDS	423				hypothetical protein	4.181
EFPAGBJE_01413	CDS	2676			COG0419	DNA double-strand break repair Rad50 ATPase	4.0776
EFPAGBJE_01414	CDS	1275		3.1.-.-	COG0420	DNA double-strand break repair protein Mre11	3.899
EFPAGBJE_01415	CDS	369				hypothetical protein	4.1208
EFPAGBJE_01416	CDS	129				hypothetical protein	6.5847
EFPAGBJE_01417	CDS	513	cpoB			Cell division coordinator CpoB	3.866
EFPAGBJE_01418	CDS	474				hypothetical protein	10.3848
EFPAGBJE_01419	CDS	1863				hypothetical protein	4.3532
EFPAGBJE_01420	CDS	1746				hypothetical protein	5.9496
EFPAGBJE_01421	CDS	462				hypothetical protein	9.1703
EFPAGBJE_01422	CDS	396				hypothetical protein	4.603
EFPAGBJE_01423	CDS	873				hypothetical protein	9.311
EFPAGBJE_01424	CDS	1203				hypothetical protein	11.6308
EFPAGBJE_01425	CDS	1368				hypothetical protein	10.3868
EFPAGBJE_01426	CDS	279				hypothetical protein	4.4538
EFPAGBJE_01427	CDS	429				hypothetical protein	3.7838
EFPAGBJE_01428	CDS	891				hypothetical protein	4.4617
EFPAGBJE_01429	CDS	1185	ppaC_3	3.6.1.1		manganese-dependent inorganic pyrophosphatase	4.2303
EFPAGBJE_01430	CDS	1086				hypothetical protein	4.272
EFPAGBJE_01431	CDS	171				hypothetical protein	4.3719
EFPAGBJE_01432	CDS	1137				hypothetical protein	11.018
EFPAGBJE_01433	CDS	471				hypothetical protein	3.6931
EFPAGBJE_01434	CDS	621	nudL	3.6.1.-		putative Nudix hydrolase NudL	4.2344
EFPAGBJE_01435	CDS	786				hypothetical protein	4.2689
EFPAGBJE_01436	CDS	1104	mnmC_1	2.1.1.61		tRNA 5-methylaminomethyl-2-thiouridine biosynthesis bifunctional protein MnmC	4.0513
EFPAGBJE_01437	CDS	525				hypothetical protein	3.7708
EFPAGBJE_01438	CDS	159				hypothetical protein	3.131
EFPAGBJE_01439	CDS	798				hypothetical protein	4.2067
EFPAGBJE_01440	CDS	1923	btuD_4	7.6.2.8		Vitamin B12 import ATP-binding protein BtuD	4.7923
EFPAGBJE_01441	CDS	1455	arcD_1			Arginine/ornithine antiporter ArcD	4.2936
EFPAGBJE_01442	CDS	339				hypothetical protein	4.3432
EFPAGBJE_01443	CDS	1719				hypothetical protein	4.3234
EFPAGBJE_01444	CDS	1818	aglD_1	2.4.1.-	COG0392	Glycosyltransferase AglD	4.4042
EFPAGBJE_01445	CDS	138				hypothetical protein	10.0086
EFPAGBJE_01446	CDS	921				hypothetical protein	3.9534
EFPAGBJE_01447	CDS	966	tfb2_5		COG1405	Transcription initiation factor IIB 2	4.7809
EFPAGBJE_01448	CDS	1029	mthZIM	2.1.1.113		Modification methylase MthZI	4.4592
EFPAGBJE_01449	CDS	690	aroD	4.2.1.10	COG0710	3-dehydroquinate dehydratase	4.001
EFPAGBJE_01450	CDS	417				hypothetical protein	4.3757
EFPAGBJE_01451	CDS	1167	aroB'	1.4.1.24	COG1465	3-dehydroquinate synthase	4.0191
EFPAGBJE_01452	CDS	1218				Iron-sulfur cluster carrier protein	3.8925
EFPAGBJE_01453	CDS	804	aroA'	2.2.1.10	COG1830	2-amino-3,7-dideoxy-D-threo-hept-6-ulosonate synthase	4.3442
EFPAGBJE_01454	CDS	831	trpA	4.2.1.20	COG0159	Tryptophan synthase alpha chain	4.0096
EFPAGBJE_01455	CDS	1263	trpB1	4.2.1.20	COG0133	Tryptophan synthase beta chain 1	4.207
EFPAGBJE_01456	CDS	816	trpC			Indole-3-glycerol phosphate synthase	3.9262
EFPAGBJE_01457	CDS	237				hypothetical protein	4.2309
EFPAGBJE_01458	CDS	261				hypothetical protein	3.879
EFPAGBJE_01459	CDS	1290				hypothetical protein	4.2727
EFPAGBJE_01460	CDS	762				hypothetical protein	4.0318
EFPAGBJE_01461	CDS	1638	htr2_2		COG0840	Sensory rhodopsin II transducer	3.6538
EFPAGBJE_01462	CDS	516				hypothetical protein	4.5515
EFPAGBJE_01463	CDS	600				hypothetical protein	6.7678
EFPAGBJE_01464	CDS	657				hypothetical protein	4.0474
EFPAGBJE_01465	CDS	1062				hypothetical protein	4.0352
EFPAGBJE_01466	CDS	645				hypothetical protein	4.0798
EFPAGBJE_01467	CDS	1590				hypothetical protein	4.2975
EFPAGBJE_01468	CDS	1380				hypothetical protein	3.8662
EFPAGBJE_01469	CDS	1191	eis	2.3.1.-		N-acetyltransferase Eis	4.265
EFPAGBJE_01470	CDS	1065		1.13.11.63		beta-carotene 15,15'-dioxygenase	9.8409
EFPAGBJE_01471	CDS	1524	crtD_1	1.3.99.37		Carotenoid 3,4-desaturase	4.2105
EFPAGBJE_01472	CDS	549	hpt_1	2.4.2.8	COG0503	Hypoxanthine/guanine phosphoribosyltransferase	3.9136
EFPAGBJE_01473	CDS	303				hypothetical protein	3.64
EFPAGBJE_01474	CDS	429	bdbC			disulfide formation protein	9.9743
EFPAGBJE_01475	CDS	1032				hypothetical protein	4.1398
EFPAGBJE_01476	CDS	1314				hypothetical protein	9.8829
EFPAGBJE_01477	CDS	834	nth_1	4.2.99.18		Endonuclease III	4.2172
EFPAGBJE_01478	CDS	2466	petE_4			Plastocyanin	3.8022
EFPAGBJE_01479	CDS	564				hypothetical protein	4.0976
EFPAGBJE_01480	CDS	2346	lon	3.4.21.53		Lon protease	4.3566
EFPAGBJE_01481	CDS	822				hypothetical protein	4.3136
EFPAGBJE_01482	CDS	471	ogt	2.1.1.63		Methylated-DNA--protein-cysteine methyltransferase	3.7854
EFPAGBJE_01483	CDS	1002				hypothetical protein	3.6211
EFPAGBJE_01484	CDS	1014	dys_3	2.5.1.46	COG1899	putative deoxyhypusine synthase	4.0243
EFPAGBJE_01485	CDS	693				hypothetical protein	4.2097
EFPAGBJE_01486	CDS	330				hypothetical protein	4.5151
EFPAGBJE_01487	CDS	564				hypothetical protein	5.5892
EFPAGBJE_01488	CDS	768			COG0327	GTP cyclohydrolase 1 type 2	3.9143
EFPAGBJE_01489	CDS	768				hypothetical protein	3.5811
EFPAGBJE_01490	CDS	972	mhpC	3.7.1.14		2-hydroxy-6-oxononadienedioate/2-hydroxy-6-oxononatrienedioate hydrolase	4.7237
EFPAGBJE_01491	CDS	1026	dadD_3	3.5.4.31		5'-deoxyadenosine deaminase	4.2199
EFPAGBJE_01492	CDS	804		3.5.3.24	COG0010	N(1)-aminopropylagmatine ureohydrolase	4.063
EFPAGBJE_01493	CDS	381	eif5a		COG0231	Translation initiation factor 5A	4.5788
EFPAGBJE_01494	CDS	639	gph_3	3.1.3.18		Phosphoglycolate phosphatase	4.259
EFPAGBJE_01495	CDS	924	cbiB			Cobalamin biosynthesis protein CbiB	7.5188
EFPAGBJE_01496	CDS	804	cobS	2.7.8.26		Adenosylcobinamide-GDP ribazoletransferase	6.7971
EFPAGBJE_01497	CDS	540	cobY	2.7.7.62	COG2266	Adenosylcobinamide-phosphate guanylyltransferase	4.1105
EFPAGBJE_01498	CDS	1059	hisC_1	2.6.1.9		Histidinol-phosphate aminotransferase	4.2624
EFPAGBJE_01499	CDS	717				hypothetical protein	4.192
EFPAGBJE_01500	CDS	651				hypothetical protein	4.2832
EFPAGBJE_01501	CDS	270				hypothetical protein	4.0901
EFPAGBJE_01502	CDS	1476	cobQ			Cobyric acid synthase	4.1717
EFPAGBJE_01503	CDS	768				Iron-sulfur cluster carrier protein	4.172
EFPAGBJE_01504	CDS	555				hypothetical protein	4.2538
EFPAGBJE_01505	CDS	234				hypothetical protein	6.5197
EFPAGBJE_01506	CDS	804				hypothetical protein	4.2907
EFPAGBJE_01507	CDS	1605				hypothetical protein	4.568
EFPAGBJE_01508	CDS	513				hypothetical protein	3.7376
EFPAGBJE_01509	CDS	534				hypothetical protein	6.9438
EFPAGBJE_01510	CDS	405				hypothetical protein	5.5067
EFPAGBJE_01511	CDS	705				hypothetical protein	5.7114
EFPAGBJE_01512	CDS	447				hypothetical protein	4.5409
EFPAGBJE_01513	CDS	726				hypothetical protein	7.1861
EFPAGBJE_01514	CDS	1893				hypothetical protein	6.2483
EFPAGBJE_01515	CDS	807				hypothetical protein	4.4152
EFPAGBJE_01516	CDS	1461				hypothetical protein	4.3554
EFPAGBJE_01517	CDS	621				hypothetical protein	5.1476
EFPAGBJE_01518	CDS	291				hypothetical protein	4.029
EFPAGBJE_01519	CDS	2064				hypothetical protein	4.7165
EFPAGBJE_01520	CDS	648				hypothetical protein	6.2841
EFPAGBJE_01521	CDS	717	rny_2	3.1.-.-		Ribonuclease Y	4.1656
EFPAGBJE_01522	CDS	3441				hypothetical protein	4.2779
EFPAGBJE_01523	CDS	3465	rapA_3	3.6.4.-		RNA polymerase-associated protein RapA	4.1628
EFPAGBJE_01524	CDS	1743				hypothetical protein	4.3687
EFPAGBJE_01525	CDS	339				hypothetical protein	4.7843
EFPAGBJE_01526	CDS	462				hypothetical protein	4.8366
EFPAGBJE_01527	CDS	132				hypothetical protein	4.6988
EFPAGBJE_01528	CDS	360				hypothetical protein	4.3929
EFPAGBJE_01529	CDS	285				hypothetical protein	4.3913
EFPAGBJE_01530	CDS	1167	xerC_7			Tyrosine recombinase XerC	9.2679
EFPAGBJE_01531	CDS	486				hypothetical protein	6.6756
EFPAGBJE_01532	CDS	441				hypothetical protein	4.6541
EFPAGBJE_01533	CDS	981	xerA_1		COG0582	Tyrosine recombinase XerA	5.1042
EFPAGBJE_01534	CDS	486				hypothetical protein	4.5264
EFPAGBJE_01535	CDS	831	xerC_8			Tyrosine recombinase XerC	6.7329
EFPAGBJE_01536	CDS	534				hypothetical protein	4.9488
EFPAGBJE_01537	CDS	567				hypothetical protein	4.7177
EFPAGBJE_01538	CDS	1119				hypothetical protein	4.3335
EFPAGBJE_01539	CDS	390				hypothetical protein	6.8058
EFPAGBJE_01540	CDS	255				hypothetical protein	4.2959
EFPAGBJE_01541	CDS	159				hypothetical protein	4.3309
EFPAGBJE_01542	CDS	576				hypothetical protein	3.7075
EFPAGBJE_01543	CDS	414				hypothetical protein	4.218
EFPAGBJE_01544	CDS	534				hypothetical protein	3.988
EFPAGBJE_01545	CDS	1503				hypothetical protein	4.3122
EFPAGBJE_01546	CDS	114				hypothetical protein	4.1399
EFPAGBJE_01547	CDS	471				hypothetical protein	4.5564
EFPAGBJE_01548	CDS	279				hypothetical protein	4.3653
EFPAGBJE_01549	CDS	129				hypothetical protein	6.2213
EFPAGBJE_01550	CDS	351	xerC_9			Tyrosine recombinase XerC	8.9029
EFPAGBJE_01551	CDS	1242				hypothetical protein	4.6058
EFPAGBJE_01552	CDS	867				hypothetical protein	4.2812
EFPAGBJE_01553	CDS	267				hypothetical protein	4.4352
EFPAGBJE_01554	CDS	357				hypothetical protein	3.9622
EFPAGBJE_01555	CDS	3810				hypothetical protein	4.2418
EFPAGBJE_01556	CDS	201				hypothetical protein	3.9279
EFPAGBJE_01557	CDS	759				hypothetical protein	4.0132
EFPAGBJE_01558	CDS	1116				hypothetical protein	4.121
EFPAGBJE_01559	CDS	174				hypothetical protein	6.7827
EFPAGBJE_01560	CDS	126				hypothetical protein	4.8293
EFPAGBJE_01561	CDS	1437				hypothetical protein	4.5537
EFPAGBJE_01562	CDS	615				hypothetical protein	4.119
EFPAGBJE_01563	CDS	678				hypothetical protein	3.9393
EFPAGBJE_01564	CDS	777	hcaB_1	1.3.1.87		3-phenylpropionate-dihydrodiol/cinnamic acid-dihydrodiol dehydrogenase	3.9116
EFPAGBJE_01565	CDS	1221	gpdA1_1	1.1.5.3	COG0578	Anaerobic glycerol-3-phosphate dehydrogenase subunit A1	3.9197
EFPAGBJE_01566	CDS	852		5.3.1.29	COG1184	Ribose 1,5-bisphosphate isomerase	4.4587
EFPAGBJE_01567	CDS	1491				hypothetical protein	4.0074
EFPAGBJE_01568	CDS	1080	mshA_7	2.4.1.250		D-inositol-3-phosphate glycosyltransferase	4.1529
EFPAGBJE_01569	CDS	330				hypothetical protein	4.0727
EFPAGBJE_01570	CDS	945	glmU_2		COG1208	Bifunctional protein GlmU	3.7467
EFPAGBJE_01571	CDS	4536				hypothetical protein	4.2087
EFPAGBJE_01572	CDS	1995	malA	3.2.1.1		Alpha-amylase MalA	4.1291
EFPAGBJE_01573	CDS	336				hypothetical protein	8.7309
EFPAGBJE_01574	CDS	765	arcR_3			putative HTH-type transcriptional regulator ArcR	4.5493
EFPAGBJE_01575	CDS	1566	aceB	3.1.2.30	COG2301	Apparent malate synthase	4.2114
EFPAGBJE_01576	CDS	3039	lutA_1			Lactate utilization protein A	4.1292
EFPAGBJE_01577	CDS	1299				hypothetical protein	4.174
EFPAGBJE_01578	CDS	1134	yfeW	3.4.16.4		Putative D-alanyl-D-alanine carboxypeptidase	4.0883
EFPAGBJE_01579	CDS	771	arcR_4			putative HTH-type transcriptional regulator ArcR	4.4917
EFPAGBJE_01580	CDS	1164	caiA_2	1.3.8.13		Crotonobetainyl-CoA reductase	4.4249
EFPAGBJE_01581	CDS	1470		1.2.1.89	COG1012	D-glyceraldehyde dehydrogenase (NADP(+))	3.8743
EFPAGBJE_01582	CDS	1062	adh_2	1.1.1.1	COG1064	NAD-dependent alcohol dehydrogenase	3.8846
EFPAGBJE_01583	CDS	1656		6.2.1.40	COG0318	4-hydroxybutyrate--CoA ligase 2	4.0461
EFPAGBJE_01584	CDS	795		4.2.1.116	COG1024	3-hydroxypropionyl-coenzyme A dehydratase	4.1969
EFPAGBJE_01585	CDS	1071				hypothetical protein	4.1498
EFPAGBJE_01586	CDS	1965	fadJ_1	5.1.2.3		Fatty acid oxidation complex subunit alpha	3.9553
EFPAGBJE_01587	CDS	1218	caiA_3	1.3.8.13		Crotonobetainyl-CoA reductase	4.3905
EFPAGBJE_01588	CDS	759	gph_4	3.1.3.18		Phosphoglycolate phosphatase	3.9563
EFPAGBJE_01589	CDS	810	rhaD_1	1.1.1.377	COG1028	L-rhamnose 1-dehydrogenase (NADP(+))	3.8971
EFPAGBJE_01590	CDS	444				hypothetical protein	4.7038
EFPAGBJE_01591	CDS	306	livG_3		COG0411	putative branched-chain amino acid transport ATP-binding protein LivG	4.0287
EFPAGBJE_01592	CDS	336				hypothetical protein	3.5211
EFPAGBJE_01593	CDS	435				hypothetical protein	5.0369
EFPAGBJE_01594	CDS	279				hypothetical protein	3.7178
EFPAGBJE_01595	CDS	651				hypothetical protein	3.9758
EFPAGBJE_01596	CDS	363				hypothetical protein	10.0025
EFPAGBJE_01597	CDS	825				hypothetical protein	6.3849
EFPAGBJE_01598	CDS	990				hypothetical protein	4.3884
EFPAGBJE_01599	CDS	1401	phnW_1	2.6.1.37		2-aminoethylphosphonate--pyruvate transaminase	4.349
EFPAGBJE_01600	CDS	819				hypothetical protein	4.0858
EFPAGBJE_01601	tRNA	75				tRNA-Tyr(gta)
EFPAGBJE_01602	CDS	627				hypothetical protein	4.2334
EFPAGBJE_01603	CDS	177	nikR_3			Nickel-responsive regulator	4.814
EFPAGBJE_01604	CDS	1239	ftsZ1		COG0206	Cell division protein FtsZ 1	4.3195
EFPAGBJE_01605	CDS	1278				hypothetical protein	3.756
EFPAGBJE_01606	CDS	993	ttuA	2.8.1.-	COG0037	tRNA-5-methyluridine(54) 2-sulfurtransferase	4.1547
EFPAGBJE_01607	CDS	699				hypothetical protein	4.6056
EFPAGBJE_01608	CDS	1026				hypothetical protein	4.4719
EFPAGBJE_01609	CDS	1479	crtD_2	1.3.99.37		Carotenoid 3,4-desaturase	4.6123
EFPAGBJE_01610	CDS	651				hypothetical protein	4.2329
EFPAGBJE_01611	CDS	810				hypothetical protein	4.1088
EFPAGBJE_01612	CDS	432				hypothetical protein	9.7743
EFPAGBJE_01613	CDS	585				hypothetical protein	6.0924
EFPAGBJE_01614	CDS	792	COQ5_4	2.1.1.163		2-methoxy-6-polyprenyl-1,4-benzoquinol methylase, mitochondrial	4.1776
EFPAGBJE_01615	CDS	423				hypothetical protein	3.8959
EFPAGBJE_01616	CDS	783				hypothetical protein	3.9843
EFPAGBJE_01617	CDS	636				hypothetical protein	6.599
EFPAGBJE_01618	CDS	4272				hypothetical protein	4.0587
EFPAGBJE_01619	CDS	834	nfo	3.1.21.2		endonuclease 4	4.1774
EFPAGBJE_01620	CDS	318				hypothetical protein	3.374
EFPAGBJE_01621	CDS	750				hypothetical protein	4.7879
EFPAGBJE_01622	CDS	795	lplA	6.3.1.20	COG0095	Lipoate-protein ligase A subunit 1	4.2931
EFPAGBJE_01623	CDS	477				hypothetical protein	4.1596
EFPAGBJE_01624	CDS	678				hypothetical protein	4.3632
EFPAGBJE_01625	CDS	1638	nuoCD_2	7.1.1.-	COG0649	NADH-quinone oxidoreductase subunit C/D	4.4519
EFPAGBJE_01626	CDS	525	msrA_2	1.8.4.11		Peptide methionine sulfoxide reductase MsrA	4.0682
EFPAGBJE_01627	CDS	420		3.1.2.28		1,4-dihydroxy-2-naphthoyl-CoA hydrolase	3.8462
EFPAGBJE_01628	CDS	1185				hypothetical protein	4.4481
EFPAGBJE_01629	CDS	1386	aglS	2.4.1.-		Dolichol phosphate-mannose mannosyltransferase	6.7365
EFPAGBJE_01630	CDS	909	rio2	2.7.11.1	COG0478	RIO-type serine/threonine-protein kinase Rio2	4.3228
EFPAGBJE_01631	CDS	2349	sasA_8	2.7.-.-		Adaptive-response sensory-kinase SasA	4.1988
EFPAGBJE_01632	CDS	309				hypothetical protein	4.8729
EFPAGBJE_01633	CDS	1050				hypothetical protein	3.6936
EFPAGBJE_01634	CDS	930				hypothetical protein	4.0365
EFPAGBJE_01635	CDS	885				hypothetical protein	4.2006
EFPAGBJE_01636	CDS	729				hypothetical protein	4.2146
EFPAGBJE_01637	CDS	327				hypothetical protein	3.9285
EFPAGBJE_01638	CDS	870	garL	4.1.2.20		5-keto-4-deoxy-D-glucarate aldolase	4.0361
EFPAGBJE_01639	CDS	1020	tfb2_6		COG1405	Transcription initiation factor IIB 2	4.3708
EFPAGBJE_01640	CDS	786				hypothetical protein	4.3883
EFPAGBJE_01641	CDS	402				hypothetical protein	7.34
EFPAGBJE_01642	CDS	963	gyaR_2	1.1.1.26		Glyoxylate reductase	3.922
EFPAGBJE_01643	CDS	273	samp3			Small archaeal modifier protein 3	3.9244
EFPAGBJE_01644	CDS	402				hypothetical protein	3.8244
EFPAGBJE_01645	CDS	369				hypothetical protein	4.0599
EFPAGBJE_01646	CDS	255				hypothetical protein	4.3823
EFPAGBJE_01647	CDS	369				hypothetical protein	4.5892
EFPAGBJE_01648	CDS	366				hypothetical protein	3.8166
EFPAGBJE_01649	CDS	1947	aor_2	1.2.7.5	COG2414	Tungsten-containing aldehyde ferredoxin oxidoreductase	4.0377
EFPAGBJE_01650	CDS	591			COG1632	50S ribosomal protein L15e	11.9508
EFPAGBJE_01651	CDS	264				hypothetical protein	5.473
EFPAGBJE_01652	CDS	1032		1.13.11.63		beta-carotene 15,15'-dioxygenase	7.7825
EFPAGBJE_01653	CDS	726	crtY	5.5.1.19		Lycopene beta-cyclase	8.9074
EFPAGBJE_01654	CDS	972				hypothetical protein	4.4992
EFPAGBJE_01655	CDS	1581	bat_2		COG2203	Bacterioopsin transcriptional activator	3.9541
EFPAGBJE_01656	CDS	285				hypothetical protein	5.2429
EFPAGBJE_01657	CDS	1371	rnr	3.1.13.1		Ribonuclease R	4.0831
EFPAGBJE_01658	CDS	741	glcV_2	7.5.2.-	COG3839	Glucose import ATP-binding protein GlcV	4.1292
EFPAGBJE_01659	CDS	1587				hypothetical protein	9.9885
EFPAGBJE_01660	CDS	603				hypothetical protein	3.9082
EFPAGBJE_01661	CDS	1179	gloB_3	3.1.2.6		Hydroxyacylglutathione hydrolase	4.1482
EFPAGBJE_01662	CDS	294				hypothetical protein	3.9899
EFPAGBJE_01663	CDS	675				hypothetical protein	4.3079
EFPAGBJE_01664	CDS	228				hypothetical protein	4.4783
EFPAGBJE_01665	CDS	1332				hypothetical protein	3.7642
EFPAGBJE_01666	CDS	849				hypothetical protein	3.4563
EFPAGBJE_01667	CDS	393				hypothetical protein	4.002
EFPAGBJE_01668	CDS	768				hypothetical protein	9.1518
EFPAGBJE_01669	CDS	945	btuD_5	7.6.2.8		Vitamin B12 import ATP-binding protein BtuD	4.2855
EFPAGBJE_01670	CDS	402				hypothetical protein	4.3972
EFPAGBJE_01671	CDS	420				hypothetical protein	8.4726
EFPAGBJE_01672	CDS	480				hypothetical protein	3.8844
EFPAGBJE_01673	CDS	912	btuF_1			Vitamin B12-binding protein	4.1929
EFPAGBJE_01674	CDS	372				hypothetical protein	6.511
EFPAGBJE_01675	CDS	816	ubaA	2.7.7.-	COG0476	SAMP-activating enzyme E1	3.967
EFPAGBJE_01676	CDS	987	car_1			Transducer protein Car	3.2973
EFPAGBJE_01677	CDS	1503		3.4.17.19	COG2317	Thermostable carboxypeptidase 1	3.9993
EFPAGBJE_01678	CDS	1167				hypothetical protein	3.8336
EFPAGBJE_01679	CDS	1083	lysK_1	3.5.1.-	COG0624	[LysW]-lysine/[LysW]-ornithine hydrolase	4.1871
EFPAGBJE_01680	CDS	924	uvsE	3.-.-.-		UV DNA damage endonuclease	5.5393
EFPAGBJE_01681	CDS	1878			COG1855	putative KH and PIN-domain containing protein	4.0309
EFPAGBJE_01682	CDS	822				hypothetical protein	4.3715
EFPAGBJE_01683	CDS	558		3.-.-.-	COG1335	putative isochorismatase family protein	4.5123
EFPAGBJE_01684	CDS	264				hypothetical protein	3.7759
EFPAGBJE_01685	CDS	297				hypothetical protein	4.1134
EFPAGBJE_01686	CDS	1830	btuD_6	7.6.2.8		Vitamin B12 import ATP-binding protein BtuD	4.0939
EFPAGBJE_01687	CDS	216				hypothetical protein	3.4358
EFPAGBJE_01688	CDS	522	amzA	3.4.-.-	COG1913	Archaemetzincin	7.4588
EFPAGBJE_01689	CDS	405				hypothetical protein	3.9806
EFPAGBJE_01690	CDS	873	gph_5	3.1.3.18		Phosphoglycolate phosphatase	3.8304
EFPAGBJE_01691	CDS	390				hypothetical protein	9.5383
EFPAGBJE_01692	CDS	669	fno_1	1.5.1.40	COG2085	F420-dependent NADP reductase	4.1178
EFPAGBJE_01693	CDS	753	rssB_2			Regulator of RpoS	3.9736
EFPAGBJE_01694	CDS	267	trx_1		COG0526	Thioredoxin	3.4665
EFPAGBJE_01695	CDS	162				hypothetical protein	4.1929
EFPAGBJE_01696	CDS	375				hypothetical protein	4.0449
EFPAGBJE_01697	CDS	1401	fau-1	3.1.26.-	COG1530	putative ribonuclease FAU-1	4.2364
EFPAGBJE_01698	CDS	1407			COG0694	putative cell surface fusion protein	4.0661
EFPAGBJE_01699	CDS	579				hypothetical protein	4.1978
EFPAGBJE_01700	CDS	2982	uvrA			UvrABC system protein A	4.2347
EFPAGBJE_01701	CDS	768				hypothetical protein	8.9192
EFPAGBJE_01702	CDS	240				hypothetical protein	4.3069
EFPAGBJE_01703	CDS	975	hcf136			Ycf48-like protein	4.5555
EFPAGBJE_01704	CDS	984				hypothetical protein	4.1613
EFPAGBJE_01705	CDS	1947				hypothetical protein	4.8198
EFPAGBJE_01706	CDS	510				hypothetical protein	10.1148
EFPAGBJE_01707	CDS	390				hypothetical protein	9.5674
EFPAGBJE_01708	CDS	1083		1.3.7.11	COG0644	Digeranylgeranylglycerophospholipid reductase	4.9492
EFPAGBJE_01709	CDS	1005				hypothetical protein	10.3131
EFPAGBJE_01710	CDS	798	tssA_1	2.8.1.1	COG2897	Putative thiosulfate sulfurtransferase	3.9607
EFPAGBJE_01711	CDS	186				hypothetical protein	8.5134
EFPAGBJE_01712	CDS	861	tssA_2	2.8.1.1	COG2897	Putative thiosulfate sulfurtransferase	3.7058
EFPAGBJE_01713	CDS	306				hypothetical protein	4.0194
EFPAGBJE_01714	CDS	120				hypothetical protein	4.8378
EFPAGBJE_01715	CDS	1236	rnj_3	3.1.-.-		Ribonuclease J	4.5488
EFPAGBJE_01716	CDS	180				hypothetical protein	3.6872
EFPAGBJE_01717	CDS	1368				hypothetical protein	4.7672
EFPAGBJE_01718	CDS	303				hypothetical protein	3.8841
EFPAGBJE_01719	CDS	780				hypothetical protein	4.1621
EFPAGBJE_01720	CDS	1077				hypothetical protein	3.8239
EFPAGBJE_01721	CDS	942				hypothetical protein	4.1885
EFPAGBJE_01722	CDS	255	trx_2		COG0526	Thioredoxin	3.962
EFPAGBJE_01723	CDS	297				hypothetical protein	5.6671
EFPAGBJE_01724	CDS	636	thiE	2.5.1.3	COG0352	Thiamine-phosphate synthase	3.8259
EFPAGBJE_01725	CDS	1062				hypothetical protein	4.2924
EFPAGBJE_01726	CDS	678				hypothetical protein	3.9015
EFPAGBJE_01727	CDS	942	malK_2	7.5.2.1		Trehalose/maltose import ATP-binding protein MalK	4.1874
EFPAGBJE_01728	CDS	2655				hypothetical protein	5.299
EFPAGBJE_01729	CDS	1122				hypothetical protein	4.0857
EFPAGBJE_01730	CDS	1149				hypothetical protein	3.9029
EFPAGBJE_01731	CDS	1005				hypothetical protein	4.0749
EFPAGBJE_01732	CDS	792				hypothetical protein	4.5717
EFPAGBJE_01733	CDS	384	glpE	2.8.1.1		Thiosulfate sulfurtransferase GlpE	3.7468
EFPAGBJE_01734	CDS	543				hypothetical protein	3.9118
EFPAGBJE_01735	CDS	414				hypothetical protein	5.0858
EFPAGBJE_01736	CDS	414				hypothetical protein	4.1884
EFPAGBJE_01737	CDS	477				hypothetical protein	3.8154
EFPAGBJE_01738	CDS	594	mshD_1	2.3.1.189		Mycothiol acetyltransferase	5.8747
EFPAGBJE_01739	CDS	1974	leuC_2	4.2.1.33		3-isopropylmalate dehydratase large subunit	3.9255
EFPAGBJE_01740	CDS	462	dut	3.6.1.23	COG0717	Deoxyuridine 5'-triphosphate nucleotidohydrolase	4.3179
EFPAGBJE_01741	CDS	660				hypothetical protein	4.3096
EFPAGBJE_01742	CDS	279				hypothetical protein	3.4932
EFPAGBJE_01743	CDS	384	mgsA	4.2.3.3		Methylglyoxal synthase	4.0763
EFPAGBJE_01744	CDS	690	queC	6.3.4.20		7-cyano-7-deazaguanine synthase	3.8426
EFPAGBJE_01745	CDS	783	queE	4.3.99.3		7-carboxy-7-deazaguanine synthase	4.0577
EFPAGBJE_01746	CDS	447				hypothetical protein	4.3238
EFPAGBJE_01747	CDS	291				hypothetical protein	4.2178
EFPAGBJE_01748	CDS	375	cheB_3	3.5.1.44		Protein-glutamate methylesterase/protein-glutamine glutaminase	4.0214
EFPAGBJE_01749	CDS	690				hypothetical protein	4.3071
EFPAGBJE_01750	CDS	1329				hypothetical protein	4.2218
EFPAGBJE_01751	CDS	333				hypothetical protein	9.5286
EFPAGBJE_01752	CDS	318		1.14.13.239		Carnitine monooxygenase reductase subunit	4.7692
EFPAGBJE_01753	CDS	1395				hypothetical protein	4.0276
EFPAGBJE_01754	CDS	903	hldD_2	5.1.3.20		ADP-L-glycero-D-manno-heptose-6-epimerase	4.3737
EFPAGBJE_01755	CDS	885				hypothetical protein	4.3238
EFPAGBJE_01756	tRNA	74				tRNA-Arg(ccg)
EFPAGBJE_01757	CDS	585	rppH_2	3.6.1.-		RNA pyrophosphohydrolase	4.3727
EFPAGBJE_01758	CDS	585		1.14.13.239		Carnitine monooxygenase reductase subunit	3.393
EFPAGBJE_01759	CDS	450				hypothetical protein	3.5564
EFPAGBJE_01760	CDS	900	gndA	1.1.1.343	COG1023	6-phosphogluconate dehydrogenase, NAD(+)-dependent, decarboxylating	4.1213
EFPAGBJE_01761	CDS	1098				hypothetical protein	4.1212
EFPAGBJE_01762	CDS	1749				hypothetical protein	6.1968
EFPAGBJE_01763	CDS	1674				hypothetical protein	4.1568
EFPAGBJE_01764	CDS	762	flaH		COG2874	Putative flagella-related protein H	4.063
EFPAGBJE_01765	CDS	453				hypothetical protein	3.8874
EFPAGBJE_01766	CDS	438				hypothetical protein	3.8349
EFPAGBJE_01767	CDS	1659				hypothetical protein	3.0745
EFPAGBJE_01768	CDS	522	cheD	3.5.1.44		Chemoreceptor glutamine deamidase CheD	4.3184
EFPAGBJE_01769	CDS	1218				hypothetical protein	3.6354
EFPAGBJE_01770	CDS	360	cheY_1			Chemotaxis protein CheY	3.8313
EFPAGBJE_01771	CDS	2067				hypothetical protein	9.4674
EFPAGBJE_01772	CDS	483				hypothetical protein	4.89
EFPAGBJE_01773	CDS	576				hypothetical protein	3.7058
EFPAGBJE_01774	CDS	627	flgA1_1		COG1681	Flagellin A1	3.7141
EFPAGBJE_01775	CDS	624	flgA1_2		COG1681	Flagellin A1	3.7413
EFPAGBJE_01776	CDS	276				hypothetical protein	4.6988
EFPAGBJE_01777	CDS	336				hypothetical protein	4.1692
EFPAGBJE_01778	CDS	726				hypothetical protein	3.8192
EFPAGBJE_01779	CDS	435				hypothetical protein	3.9408
EFPAGBJE_01780	CDS	1107	cheB_4	3.1.1.61		Protein-glutamate methylesterase/protein-glutamine glutaminase	4.2702
EFPAGBJE_01781	CDS	1995	cheA	2.7.13.3		Chemotaxis protein CheA	3.7976
EFPAGBJE_01782	CDS	810	cheR	2.1.1.80		Chemotaxis protein methyltransferase	4.349
EFPAGBJE_01783	CDS	1233				HEAT repeat-containing taxis proteinF	4.3186
EFPAGBJE_01784	CDS	864	cheF1_1			Taxis protein CheF1	4.6694
EFPAGBJE_01785	CDS	390	rps6e		COG2125	30S ribosomal protein S6e	3.9833
EFPAGBJE_01786	CDS	429				hypothetical protein	4.3214
EFPAGBJE_01787	CDS	879	cheF2			Taxis protein CheF2	5.3047
EFPAGBJE_01788	CDS	423				hypothetical protein	4.2619
EFPAGBJE_01789	CDS	432				hypothetical protein	3.7067
EFPAGBJE_01790	CDS	438				hypothetical protein	7.6267
EFPAGBJE_01791	CDS	1092				hypothetical protein	3.8814
EFPAGBJE_01792	CDS	465				hypothetical protein	3.9212
EFPAGBJE_01793	CDS	441				hypothetical protein	3.961
EFPAGBJE_01794	CDS	522	mshD_2	2.3.1.189		Mycothiol acetyltransferase	3.8514
EFPAGBJE_01795	CDS	372				hypothetical protein	3.9479
EFPAGBJE_01796	CDS	729				hypothetical protein	3.7956
EFPAGBJE_01797	CDS	426				hypothetical protein	4.0194
EFPAGBJE_01798	CDS	519				hypothetical protein	3.8892
EFPAGBJE_01799	CDS	1626	btuD_7	7.6.2.8		Vitamin B12 import ATP-binding protein BtuD	4.5096
EFPAGBJE_01800	CDS	1050	btuD_8	7.6.2.8		Vitamin B12 import ATP-binding protein BtuD	4.128
EFPAGBJE_01801	CDS	1746				hypothetical protein	3.7786
EFPAGBJE_01802	CDS	1083				hypothetical protein	9.694
EFPAGBJE_01803	CDS	930				hypothetical protein	5.3171
EFPAGBJE_01804	CDS	567				hypothetical protein	12.3121
EFPAGBJE_01805	CDS	306				hypothetical protein	8.0961
EFPAGBJE_01806	CDS	684				hypothetical protein	5.0243
EFPAGBJE_01807	CDS	855				hypothetical protein	4.1266
EFPAGBJE_01808	CDS	573	rutB	3.5.1.110		Peroxyureidoacrylate/ureidoacrylate amidohydrolase RutB	3.9456
EFPAGBJE_01809	CDS	1461				hypothetical protein	4.1322
EFPAGBJE_01810	CDS	1359				hypothetical protein	4.0259
EFPAGBJE_01811	CDS	1164		6.3.4.21	COG1488	Putative nicotinate phosphoribosyltransferase	4.2649
EFPAGBJE_01812	CDS	285				hypothetical protein	3.9305
EFPAGBJE_01813	CDS	300				hypothetical protein	3.8045
EFPAGBJE_01814	CDS	855	zupT_1			Zinc transporter ZupT	4.188
EFPAGBJE_01815	CDS	1137		3.4.24.-	COG0517	Zinc metalloprotease	4.5727
EFPAGBJE_01816	CDS	747				hypothetical protein	4.1459
EFPAGBJE_01817	CDS	1296	MRI1	5.3.1.23		Methylthioribose-1-phosphate isomerase	4.2778
EFPAGBJE_01818	CDS	1104	sufS_1	2.8.1.7	COG0520	Cysteine desulfurase	4.3822
EFPAGBJE_01819	CDS	618				hypothetical protein	3.9742
EFPAGBJE_01820	CDS	1962	sph1_2			Smc-like protein Sph1	3.9061
EFPAGBJE_01821	CDS	348				hypothetical protein	3.8536
EFPAGBJE_01822	CDS	384	crcB_1			Putative fluoride ion transporter CrcB	4.5791
EFPAGBJE_01823	CDS	360	crcB_2			Putative fluoride ion transporter CrcB	4.4501
EFPAGBJE_01824	CDS	1077				hypothetical protein	5.0941
EFPAGBJE_01825	CDS	447				hypothetical protein	3.9434
EFPAGBJE_01826	CDS	732	pcm_1	2.1.1.77		Protein-L-isoaspartate O-methyltransferase	4.4081
EFPAGBJE_01827	CDS	624	pcm_2	2.1.1.77	COG2518	Protein-L-isoaspartate O-methyltransferase	4.7399
EFPAGBJE_01828	CDS	654				hypothetical protein	3.9622
EFPAGBJE_01829	CDS	417				hypothetical protein	6.7971
EFPAGBJE_01830	CDS	1032				hypothetical protein	4.0215
EFPAGBJE_01831	CDS	1065	gap	1.2.1.59	COG0057	Glyceraldehyde-3-phosphate dehydrogenase	4.3583
EFPAGBJE_01832	CDS	492		3.1.4.-	COG0622	Phosphodiesterase	3.92
EFPAGBJE_01833	CDS	252				hypothetical protein	4.4913
EFPAGBJE_01834	CDS	675				hypothetical protein	4.2588
EFPAGBJE_01835	CDS	1113				hypothetical protein	4.4606
EFPAGBJE_01836	CDS	1842	rep	3.6.4.12		ATP-dependent DNA helicase Rep	4.1106
EFPAGBJE_01837	CDS	300				hypothetical protein	10.816
EFPAGBJE_01838	CDS	351				hypothetical protein	3.9914
EFPAGBJE_01839	CDS	498				hypothetical protein	3.9839
EFPAGBJE_01840	CDS	159				hypothetical protein	7.5823
EFPAGBJE_01841	CDS	180				hypothetical protein	4.1938
EFPAGBJE_01842	CDS	573				hypothetical protein	4.0815
EFPAGBJE_01843	CDS	2283				hypothetical protein	4.7295
EFPAGBJE_01844	CDS	1761	menH_1	4.2.99.20		2-succinyl-6-hydroxy-2,4-cyclohexadiene-1-carboxylate synthase	4.7389
EFPAGBJE_01845	CDS	399				hypothetical protein	3.9014
EFPAGBJE_01846	CDS	990				hypothetical protein	4.0513
EFPAGBJE_01847	CDS	528	coaD_1	2.7.7.3	COG1019	Phosphopantetheine adenylyltransferase	5.5018
EFPAGBJE_01848	CDS	813	btuD_9	7.6.2.8		Vitamin B12 import ATP-binding protein BtuD	4.0159
EFPAGBJE_01849	CDS	792	ecfT_1			Energy-coupling factor transporter transmembrane protein EcfT	12.0303
EFPAGBJE_01850	CDS	315				hypothetical protein	4.2655
EFPAGBJE_01851	CDS	639	cbiM			Cobalt transport protein CbiM	6.5067
EFPAGBJE_01852	CDS	411			COG0864	Putative nickel-responsive regulator	4.4348
EFPAGBJE_01853	tRNA	75				tRNA-Met(cat)
EFPAGBJE_01854	tRNA	76				tRNA-Asn(gtt)
EFPAGBJE_01855	CDS	1401	cca	2.7.7.72	COG1746	CCA-adding enzyme	4.0249
EFPAGBJE_01856	CDS	1008				hypothetical protein	3.9748
EFPAGBJE_01857	CDS	438				hypothetical protein	4.1902
EFPAGBJE_01858	CDS	1467				hypothetical protein	3.6509
EFPAGBJE_01859	CDS	471				hypothetical protein	4.0988
EFPAGBJE_01860	tRNA	73				tRNA-Arg(gcg)
EFPAGBJE_01861	CDS	321				hypothetical protein	10.1547
EFPAGBJE_01862	CDS	393				hypothetical protein	9.1682
EFPAGBJE_01863	CDS	618				hypothetical protein	4.3159
EFPAGBJE_01864	CDS	774	azf	1.1.1.388	COG0451	NAD-dependent glucose-6-phosphate dehydrogenase	4.1087
EFPAGBJE_01865	CDS	348	mptD	4.1.2.25	COG2098	Dihydroneopterin aldolase	3.4781
EFPAGBJE_01866	CDS	1107				hypothetical protein	4.3095
EFPAGBJE_01867	CDS	459				hypothetical protein	3.4779
EFPAGBJE_01868	CDS	888				hypothetical protein	3.9452
EFPAGBJE_01869	CDS	525				hypothetical protein	3.4065
EFPAGBJE_01870	CDS	843				hypothetical protein	4.396
EFPAGBJE_01871	CDS	2571				hypothetical protein	6.5741
EFPAGBJE_01872	CDS	267				hypothetical protein	7.5004
EFPAGBJE_01873	CDS	444				hypothetical protein	9.4793
EFPAGBJE_01874	CDS	1386				hypothetical protein	4.4814
EFPAGBJE_01875	CDS	411	tatC_1			Sec-independent protein translocase protein TatC	9.9763
EFPAGBJE_01876	CDS	1923	btuD_10	7.6.2.8		Vitamin B12 import ATP-binding protein BtuD	4.1687
EFPAGBJE_01877	CDS	591				hypothetical protein	4.1522
EFPAGBJE_01878	tRNA	74				tRNA-Val(tac)
EFPAGBJE_01879	CDS	120				hypothetical protein	2.9566
EFPAGBJE_01880	tRNA	74				tRNA-Phe(gaa)
EFPAGBJE_01881	CDS	564				hypothetical protein	4.24
EFPAGBJE_01882	CDS	246				hypothetical protein	3.3121
EFPAGBJE_01883	CDS	675	COQ5_5	2.1.1.163		2-methoxy-6-polyprenyl-1,4-benzoquinol methylase, mitochondrial	6.0993
EFPAGBJE_01884	CDS	501				hypothetical protein	4.506
EFPAGBJE_01885	CDS	330				hypothetical protein	4.0887
EFPAGBJE_01886	CDS	2721	lutA_2			Lactate utilization protein A	4.213
EFPAGBJE_01887	CDS	525				hypothetical protein	7.772
EFPAGBJE_01888	CDS	1197	sasA_9	2.7.-.-		Adaptive-response sensory-kinase SasA	4.4489
EFPAGBJE_01889	CDS	195				hypothetical protein	3.6259
EFPAGBJE_01890	CDS	195				hypothetical protein	3.4788
EFPAGBJE_01891	CDS	741				hypothetical protein	4.9299
EFPAGBJE_01892	CDS	186				hypothetical protein	5.6349
EFPAGBJE_01893	CDS	159				hypothetical protein	4.3286
EFPAGBJE_01894	CDS	723	aglF_1	2.7.7.9	COG1209	UTP--glucose-1-phosphate uridylyltransferase AglF	4.2478
EFPAGBJE_01895	CDS	597				hypothetical protein	4.607
EFPAGBJE_01896	CDS	1080	malG_2			Trehalose/maltose transport system permease protein MalG	5.0894
EFPAGBJE_01897	CDS	963	malF_1			Trehalose/maltose transport system permease protein MalF	6.5414
EFPAGBJE_01898	CDS	1311	malE_1		COG2182	Maltotriose-binding protein	3.5909
EFPAGBJE_01899	CDS	2091	glgE_1	2.4.99.16		Alpha-1,4-glucan:maltose-1-phosphate maltosyltransferase	4.1925
EFPAGBJE_01900	CDS	1167	malK_3	7.5.2.1		Trehalose/maltose import ATP-binding protein MalK	4.0691
EFPAGBJE_01901	CDS	2019				hypothetical protein	4.3283
EFPAGBJE_01902	CDS	1053	trmB_2		COG1378	HTH-type sugar sensing transcriptional regulator TrmB	4.1428
EFPAGBJE_01903	CDS	498				hypothetical protein	4.4494
EFPAGBJE_01904	CDS	999				hypothetical protein	3.9743
EFPAGBJE_01905	CDS	534			COG0197	50S ribosomal protein L10e	9.5433
EFPAGBJE_01906	CDS	195				hypothetical protein	9.2917
EFPAGBJE_01907	CDS	432			COG0589	Universal stress protein	4.0302
EFPAGBJE_01908	CDS	864	gshB_1	6.3.2.3		Glutathione synthetase	4.2737
EFPAGBJE_01909	CDS	387			COG0071	Small heat shock protein HSP16.5	3.8654
EFPAGBJE_01910	CDS	1005	epd	1.2.1.72		D-erythrose-4-phosphate dehydrogenase	3.8026
EFPAGBJE_01911	CDS	1203	pgk	2.7.2.3		Phosphoglycerate kinase	3.8376
EFPAGBJE_01912	CDS	147				hypothetical protein	4.6947
EFPAGBJE_01913	CDS	579				hypothetical protein	3.9866
EFPAGBJE_01914	CDS	1035				hypothetical protein	4.5584
EFPAGBJE_01915	CDS	594	pdxT	4.3.3.6	COG0311	Pyridoxal 5'-phosphate synthase subunit PdxT	4.0755
EFPAGBJE_01916	CDS	297	hisE	3.6.1.31		Phosphoribosyl-ATP pyrophosphatase	3.9557
EFPAGBJE_01917	CDS	705	cheB_5	3.5.1.44		Protein-glutamate methylesterase/protein-glutamine glutaminase	4.2882
EFPAGBJE_01918	CDS	1233	sasA_10	2.7.-.-		Adaptive-response sensory-kinase SasA	3.8603
EFPAGBJE_01919	CDS	318				hypothetical protein	4.1957
EFPAGBJE_01920	CDS	996	era_1			GTPase Era	3.9805
EFPAGBJE_01921	CDS	714				hypothetical protein	3.9787
EFPAGBJE_01922	CDS	1281				hypothetical protein	4.0348
EFPAGBJE_01923	CDS	618	engB		COG0218	putative GTP-binding protein EngB	4.8136
EFPAGBJE_01924	CDS	1137				hypothetical protein	4.3361
EFPAGBJE_01925	CDS	1848				hypothetical protein	3.9195
EFPAGBJE_01926	CDS	1305				hypothetical protein	3.7149
EFPAGBJE_01927	tRNA	72				tRNA-Ala(cgc)
EFPAGBJE_01928	CDS	312			COG0051	30S ribosomal protein S10	4.4939
EFPAGBJE_01929	CDS	1266	tuf_2		COG5256	Elongation factor 1-alpha	4.1311
EFPAGBJE_01930	CDS	945				hypothetical protein	4.0678
EFPAGBJE_01931	CDS	534				hypothetical protein	4.0952
EFPAGBJE_01932	CDS	222				hypothetical protein	4.3994
EFPAGBJE_01933	CDS	1098				hypothetical protein	9.6033
EFPAGBJE_01934	CDS	2187	fusA		COG0480	Elongation factor 2	4.1565
EFPAGBJE_01935	CDS	1194	metZ_1	2.5.1.-		O-succinylhomoserine sulfhydrylase	4.0408
EFPAGBJE_01936	CDS	795				hypothetical protein	6.0913
EFPAGBJE_01937	CDS	1098	cheB_6	3.5.1.44		Protein-glutamate methylesterase/protein-glutamine glutaminase	4.4357
EFPAGBJE_01938	CDS	2004	sasA_11	2.7.-.-		Adaptive-response sensory-kinase SasA	4.0044
EFPAGBJE_01939	CDS	711	ecfT_2			Energy-coupling factor transporter transmembrane protein EcfT	12.134
EFPAGBJE_01940	CDS	705	glcV_3	7.5.2.-	COG3839	Glucose import ATP-binding protein GlcV	4.2186
EFPAGBJE_01941	CDS	579				hypothetical protein	4.7373
EFPAGBJE_01942	CDS	1377				hypothetical protein	4.275
EFPAGBJE_01943	CDS	621	rps7		COG0049	30S ribosomal protein S7	4.4765
EFPAGBJE_01944	CDS	429			COG0048	30S ribosomal protein S12	10.4744
EFPAGBJE_01945	CDS	2388				Transducer protein Htr18	3.6944
EFPAGBJE_01946	CDS	426	nusA			Transcription termination/antitermination protein NusA	4.1414
EFPAGBJE_01947	CDS	1188	rpoA2	2.7.7.6		DNA-directed RNA polymerase subunit A''	4.0102
EFPAGBJE_01948	CDS	2910	rpoA1	2.7.7.6		DNA-directed RNA polymerase subunit A'	4.3871
EFPAGBJE_01949	CDS	1827	rpoB1	2.7.7.6		DNA-directed RNA polymerase subunit B'	4.4502
EFPAGBJE_01950	CDS	1566	rpoB2	2.7.7.6		DNA-directed RNA polymerase subunit B''	4.5658
EFPAGBJE_01951	CDS	228	rpoH	2.7.7.6	COG2012	DNA-directed RNA polymerase subunit H	4.1667
EFPAGBJE_01952	tRNA	73				tRNA-Asp(gtc)
EFPAGBJE_01953	tRNA	75				tRNA-Asp(gtc)
EFPAGBJE_01954	tRNA	75				tRNA-Asp(gtc)
EFPAGBJE_01955	CDS	654				hypothetical protein	3.9578
EFPAGBJE_01956	CDS	297				hypothetical protein	4.028
EFPAGBJE_01957	CDS	489		3.1.4.-	COG0622	Phosphodiesterase	4.8241
EFPAGBJE_01958	CDS	774	cofE	6.3.2.31	COG1478	Coenzyme F420:L-glutamate ligase	4.2013
EFPAGBJE_01959	CDS	978	mer_1	1.5.98.2	COG2141	5,10-methylenetetrahydromethanopterin reductase	4.065
EFPAGBJE_01960	CDS	219				hypothetical protein	3.6989
EFPAGBJE_01961	CDS	1344	tnaA	4.1.99.1		Tryptophanase	4.4741
EFPAGBJE_01962	CDS	684	COQ5_6	2.1.1.163		2-methoxy-6-polyprenyl-1,4-benzoquinol methylase, mitochondrial	4.1264
EFPAGBJE_01963	CDS	270				hypothetical protein	3.4053
EFPAGBJE_01964	CDS	687				hypothetical protein	6.5825
EFPAGBJE_01965	CDS	147				hypothetical protein	4.0458
EFPAGBJE_01966	CDS	621				hypothetical protein	10.1853
EFPAGBJE_01967	CDS	294				hypothetical protein	4.078
EFPAGBJE_01968	CDS	2235				hypothetical protein	4.2545
EFPAGBJE_01969	CDS	294			COG0023	Protein translation factor SUI1	4.1082
EFPAGBJE_01970	CDS	2313				hypothetical protein	4.538
EFPAGBJE_01971	CDS	873				hypothetical protein	10.1201
EFPAGBJE_01972	CDS	183				hypothetical protein	3.77
EFPAGBJE_01973	CDS	1386	thiDN		COG0351	Bifunctional thiamine biosynthesis protein ThiDN	4.0593
EFPAGBJE_01974	CDS	636				hypothetical protein	4.0504
EFPAGBJE_01975	CDS	927	ddh	1.1.1.-		D-2-hydroxyacid dehydrogenase	4.1617
EFPAGBJE_01976	CDS	114			COG0589	Universal stress protein	4.691
EFPAGBJE_01977	CDS	519				hypothetical protein	10.377
EFPAGBJE_01978	CDS	768				hypothetical protein	4.6562
EFPAGBJE_01979	CDS	348				hypothetical protein	4.0863
EFPAGBJE_01980	CDS	561	dapH_1	2.3.1.89		2,3,4,5-tetrahydropyridine-2,6-dicarboxylate N-acetyltransferase	3.9433
EFPAGBJE_01981	CDS	2064				hypothetical protein	4.5211
EFPAGBJE_01982	CDS	1047	sasA_12	2.7.-.-		Adaptive-response sensory-kinase SasA	4.0164
EFPAGBJE_01983	CDS	246				hypothetical protein	6.4405
EFPAGBJE_01984	CDS	411				hypothetical protein	3.6686
EFPAGBJE_01985	CDS	723	livG_4		COG0411	putative branched-chain amino acid transport ATP-binding protein LivG	3.9488
EFPAGBJE_01986	CDS	813	livG_5		COG0411	putative branched-chain amino acid transport ATP-binding protein LivG	4.077
EFPAGBJE_01987	CDS	1110				hypothetical protein	5.7975
EFPAGBJE_01988	CDS	918				hypothetical protein	6.9683
EFPAGBJE_01989	CDS	1293				hypothetical protein	3.5852
EFPAGBJE_01990	CDS	972				hypothetical protein	4.0429
EFPAGBJE_01991	CDS	837				hypothetical protein	4.1835
EFPAGBJE_01992	CDS	624				hypothetical protein	4.1812
EFPAGBJE_01993	CDS	717				hypothetical protein	4.8274
EFPAGBJE_01994	CDS	861				hypothetical protein	4.4604
EFPAGBJE_01995	CDS	555	rocA	1.2.1.88		1-pyrroline-5-carboxylate dehydrogenase	3.9833
EFPAGBJE_01996	CDS	129				hypothetical protein	4.6721
EFPAGBJE_01997	CDS	288	eIF1A_2		COG0361	Translation initiation factor 1A	4.4644
EFPAGBJE_01998	CDS	936	rio1	2.7.11.1	COG1718	RIO-type serine/threonine-protein kinase Rio1	4.42
[truncated: 2,996 more rows]

## Sheet: Table S7
Table S7: Genomic annotation and isoelectric points (ip) of Halorubrum sp. AS12 determined by Prokka.
locus_tag	ftype	length_bp	gene	EC_number	COG	product	ip	average ip
FOCKNMEH_00001	rRNA	1470				16S ribosomal RNA		4.86532
FOCKNMEH_00002	tRNA	74				tRNA-Ala(tgc)
FOCKNMEH_00003	rRNA	2906				23S ribosomal RNA
FOCKNMEH_00004	rRNA	117				5S ribosomal RNA
FOCKNMEH_00005	CDS	666				hypothetical protein	6.2869
FOCKNMEH_00006	CDS	285				hypothetical protein	3.907
FOCKNMEH_00007	CDS	888				hypothetical protein	10.2203
FOCKNMEH_00008	CDS	1575	sasA_1	2.7.-.-		Adaptive-response sensory-kinase SasA	3.945
FOCKNMEH_00009	CDS	501				hypothetical protein	5.0895
FOCKNMEH_00010	CDS	390				hypothetical protein	4.2314
FOCKNMEH_00011	CDS	441				hypothetical protein	3.8802
FOCKNMEH_00012	CDS	234				hypothetical protein	4.5547
FOCKNMEH_00013	CDS	180				hypothetical protein	4.9868
FOCKNMEH_00014	CDS	537	tfb2_1		COG1405	Transcription initiation factor IIB 2	5.3727
FOCKNMEH_00015	CDS	612		4.2.1.141		putative 2-keto-3-deoxyxylonate dehydratase	4.1736
FOCKNMEH_00016	CDS	348				hypothetical protein	4.0181
FOCKNMEH_00017	CDS	789	rhaD_1	1.1.1.377	COG1028	L-rhamnose 1-dehydrogenase (NADP(+))	3.9418
FOCKNMEH_00018	CDS	957				hypothetical protein	7.7468
FOCKNMEH_00019	CDS	1320				hypothetical protein	4.0605
FOCKNMEH_00020	CDS	786				hypothetical protein	4.4282
FOCKNMEH_00021	CDS	357				hypothetical protein	5.6153
FOCKNMEH_00022	CDS	213				hypothetical protein	6.5013
FOCKNMEH_00023	CDS	1029	maX1_1		COG0530	Sodium/calcium exchanger MaX1	4.1895
FOCKNMEH_00024	CDS	186				hypothetical protein	4.2669
FOCKNMEH_00025	CDS	1344				hypothetical protein	13.1572
FOCKNMEH_00026	CDS	417				hypothetical protein	3.4882
FOCKNMEH_00027	CDS	2136	malA	3.2.1.1		Alpha-amylase MalA	4.1038
FOCKNMEH_00028	CDS	4464				hypothetical protein	4.1459
FOCKNMEH_00029	CDS	396				hypothetical protein	4.1655
FOCKNMEH_00030	CDS	1851	mutS2_1	3.1.-.-		Endonuclease MutS2	4.006
FOCKNMEH_00031	CDS	1149	caiA_1	1.3.8.13		Crotonobetainyl-CoA reductase	4.1275
FOCKNMEH_00032	CDS	2136	menE_1	6.2.1.26		2-succinylbenzoate--CoA ligase	3.6989
FOCKNMEH_00033	CDS	435			COG0589	Universal stress protein	4.0758
FOCKNMEH_00034	CDS	531	tfb_1		COG1372	Transcription initiation factor IIB	6.7277
FOCKNMEH_00035	CDS	396				hypothetical protein	4.355
FOCKNMEH_00036	CDS	624	prmC_1	2.1.1.297		Release factor glutamine methyltransferase	4.5
FOCKNMEH_00037	CDS	1005				hypothetical protein	12.7954
FOCKNMEH_00038	CDS	243				hypothetical protein	4.5312
FOCKNMEH_00039	CDS	162				hypothetical protein	3.71
FOCKNMEH_00040	CDS	207				hypothetical protein	5.6407
FOCKNMEH_00041	CDS	303	msrP	1.8.5.-		Protein-methionine-sulfoxide reductase catalytic subunit MsrP	8.4249
FOCKNMEH_00042	CDS	1386	menF_1	5.4.4.2		Isochorismate synthase MenF	4.5208
FOCKNMEH_00043	CDS	741				hypothetical protein	3.8289
FOCKNMEH_00044	CDS	963		2.1.1.-	COG0144	tRNA (cytosine(49)-C(5))-methyltransferase	4.2419
FOCKNMEH_00045	CDS	546				hypothetical protein	4.1517
FOCKNMEH_00046	CDS	1518				hypothetical protein	4.2151
FOCKNMEH_00047	CDS	1737		2.3.1.-	COG1243	tRNA uridine(34) acetyltransferase	4.4438
FOCKNMEH_00048	CDS	2247				hypothetical protein	4.063
FOCKNMEH_00049	CDS	393				hypothetical protein	3.9598
FOCKNMEH_00050	CDS	1500	purF	2.4.2.14		Amidophosphoribosyltransferase	4.2308
FOCKNMEH_00051	CDS	1062	petE_1			Plastocyanin	3.8053
FOCKNMEH_00052	CDS	561				hypothetical protein	8.9231
FOCKNMEH_00053	tRNA	85				tRNA-Leu(gag)
FOCKNMEH_00054	CDS	1884	gatE	6.3.5.-	COG2511	Glutamyl-tRNA(Gln) amidotransferase subunit E	3.9376
FOCKNMEH_00055	CDS	474				hypothetical protein	4.4921
FOCKNMEH_00056	CDS	483			COG1522	putative HTH-type transcriptional regulator	3.8193
FOCKNMEH_00057	CDS	936				hypothetical protein	4.9386
FOCKNMEH_00058	CDS	534				hypothetical protein	4.1502
FOCKNMEH_00059	CDS	111				hypothetical protein	3.8835
FOCKNMEH_00060	CDS	990	birA	6.3.4.15		Bifunctional ligase/repressor BirA	4.2075
FOCKNMEH_00061	CDS	576				hypothetical protein	3.9042
FOCKNMEH_00062	CDS	258				hypothetical protein	3.3613
FOCKNMEH_00063	CDS	1203	OLA1_1			Obg-like ATPase 1	4.1014
FOCKNMEH_00064	CDS	321	ptsH1		COG1925	Phosphocarrier protein HPr	3.8047
FOCKNMEH_00065	CDS	762				hypothetical protein	12.626
FOCKNMEH_00066	CDS	657	ptsI	2.7.3.9	COG1080	Phosphoenolpyruvate-protein phosphotransferase	3.9274
FOCKNMEH_00067	CDS	435				hypothetical protein	3.4649
FOCKNMEH_00068	CDS	735				hypothetical protein	3.8724
FOCKNMEH_00069	CDS	999				hypothetical protein	3.7881
FOCKNMEH_00070	CDS	180				hypothetical protein	3.87
FOCKNMEH_00071	CDS	258				hypothetical protein	7.5228
FOCKNMEH_00072	CDS	702				hypothetical protein	7.6695
FOCKNMEH_00073	CDS	270				hypothetical protein	6.5261
FOCKNMEH_00074	CDS	819				hypothetical protein	4.0093
FOCKNMEH_00075	CDS	450				hypothetical protein	10.9094
FOCKNMEH_00076	tRNA	76				tRNA-Ile(gat)
FOCKNMEH_00077	CDS	642				hypothetical protein	4.0881
FOCKNMEH_00078	CDS	708				hypothetical protein	6.8032
FOCKNMEH_00079	CDS	1047	menC_1	4.2.1.113		o-succinylbenzoate synthase	4.0181
FOCKNMEH_00080	CDS	621	engB		COG0218	putative GTP-binding protein EngB	4.4396
FOCKNMEH_00081	CDS	309				hypothetical protein	7.5214
FOCKNMEH_00082	CDS	849				hypothetical protein	4.2332
FOCKNMEH_00083	CDS	204				hypothetical protein	4.6611
FOCKNMEH_00084	CDS	1053				hypothetical protein	4.5437
FOCKNMEH_00085	CDS	441				hypothetical protein	11.4779
FOCKNMEH_00086	CDS	783				hypothetical protein	3.5524
FOCKNMEH_00087	CDS	1371				hypothetical protein	4.3404
FOCKNMEH_00088	CDS	1314				hypothetical protein	4.2798
FOCKNMEH_00089	CDS	2286				hypothetical protein	3.5815
FOCKNMEH_00090	CDS	111				hypothetical protein	6.4956
FOCKNMEH_00091	CDS	219				hypothetical protein	6.3696
FOCKNMEH_00092	CDS	300				hypothetical protein	8.5282
FOCKNMEH_00093	CDS	573	aor_1	1.2.7.5	COG2414	Tungsten-containing aldehyde ferredoxin oxidoreductase	3.8691
FOCKNMEH_00094	CDS	624				hypothetical protein	3.9338
FOCKNMEH_00095	CDS	333				hypothetical protein	5.1549
FOCKNMEH_00096	CDS	369				hypothetical protein	11.9064
FOCKNMEH_00097	CDS	357				hypothetical protein	11.5765
FOCKNMEH_00098	CDS	690				hypothetical protein	4.3
FOCKNMEH_00099	CDS	849	trmL	2.1.1.207		tRNA (cytidine(34)-2'-O)-methyltransferase	4.4139
FOCKNMEH_00100	CDS	591				hypothetical protein	3.7136
FOCKNMEH_00101	CDS	591				hypothetical protein	3.7231
FOCKNMEH_00102	CDS	1269				hypothetical protein	4.1247
FOCKNMEH_00103	CDS	741	mptE	2.7.6.3	COG1634	6-hydroxymethyl-7,8-dihydropterin pyrophosphokinase	4.1724
FOCKNMEH_00104	CDS	792				hypothetical protein	4.3823
FOCKNMEH_00105	CDS	423	nac		COG1308	Nascent polypeptide-associated complex protein	3.6578
FOCKNMEH_00106	CDS	741	trmI	2.1.1.219	COG2519	tRNA (adenine(57)-N(1)/adenine(58)-N(1))-methyltransferase TrmI	3.9747
FOCKNMEH_00107	CDS	1095				hypothetical protein	4.5149
FOCKNMEH_00108	CDS	1122		2.6.1.57		Aromatic-amino-acid aminotransferase 2	4.046
FOCKNMEH_00109	CDS	999				hypothetical protein	4.2989
FOCKNMEH_00110	CDS	1203	mat	2.5.1.6	COG1812	S-adenosylmethionine synthase	3.984
FOCKNMEH_00111	CDS	453				hypothetical protein	3.9247
FOCKNMEH_00112	CDS	525				hypothetical protein	3.7534
FOCKNMEH_00113	CDS	1167	gpgS	2.4.1.266	COG0463	Glucosyl-3-phosphoglycerate synthase	4.2757
FOCKNMEH_00114	CDS	1185				hypothetical protein	9.1854
FOCKNMEH_00115	CDS	171				hypothetical protein	6.4522
FOCKNMEH_00116	CDS	1356				hypothetical protein	4.4622
FOCKNMEH_00117	CDS	663				hypothetical protein	4.0208
FOCKNMEH_00118	CDS	1113				hypothetical protein	4.2208
FOCKNMEH_00119	CDS	810	dacZ	2.7.7.85	COG1624	Diadenylate cyclase	4.1239
FOCKNMEH_00120	CDS	789				hypothetical protein	5.7572
FOCKNMEH_00121	CDS	213				hypothetical protein	4.408
FOCKNMEH_00122	CDS	420	mshD_1	2.3.1.189		Mycothiol acetyltransferase	4.3533
FOCKNMEH_00123	tRNA	86				tRNA-Val(gac)
FOCKNMEH_00124	CDS	447				hypothetical protein	4.3403
FOCKNMEH_00125	CDS	1545				hypothetical protein	4.283
FOCKNMEH_00126	CDS	999	mvaD	4.1.1.99	COG3407	Phosphomevalonate decarboxylase	4.141
FOCKNMEH_00127	CDS	213				hypothetical protein	4.5899
FOCKNMEH_00128	CDS	261				hypothetical protein	6.6987
FOCKNMEH_00129	CDS	342		1.14.13.239		Carnitine monooxygenase reductase subunit	3.4711
FOCKNMEH_00130	CDS	516				hypothetical protein	3.9388
FOCKNMEH_00131	CDS	486				hypothetical protein	11.6839
FOCKNMEH_00132	CDS	1437				hypothetical protein	4.3044
FOCKNMEH_00133	CDS	318				hypothetical protein	4.1743
FOCKNMEH_00134	CDS	141				hypothetical protein	12.2782
FOCKNMEH_00135	CDS	951	pyrB	2.1.3.2	COG0540	Aspartate carbamoyltransferase	4.3501
FOCKNMEH_00136	CDS	459	pyrI		COG1781	Aspartate carbamoyltransferase regulatory chain	4.3784
FOCKNMEH_00137	CDS	96				hypothetical protein	6.6377
FOCKNMEH_00138	CDS	861				hypothetical protein	3.9654
FOCKNMEH_00139	CDS	744				hypothetical protein	4.4677
FOCKNMEH_00140	CDS	216				hypothetical protein	4.7457
FOCKNMEH_00141	CDS	387				hypothetical protein	3.4708
FOCKNMEH_00142	CDS	918	cysO	4.2.1.22	COG0031	Protein CysO	4.0896
FOCKNMEH_00143	CDS	1218	mdtG_1			Multidrug resistance protein MdtG	9.8096
FOCKNMEH_00144	CDS	786				hypothetical protein	4.3934
FOCKNMEH_00145	CDS	849				hypothetical protein	3.9872
FOCKNMEH_00146	CDS	1569	dgoD	4.2.1.6		D-galactonate dehydratase	8.5902
FOCKNMEH_00147	CDS	483				hypothetical protein	3.8577
FOCKNMEH_00148	CDS	1101		1.3.7.11	COG0644	Digeranylgeranylglycerophospholipid reductase	4.4994
FOCKNMEH_00149	CDS	897				hypothetical protein	3.8819
FOCKNMEH_00150	CDS	738				hypothetical protein	4.2862
FOCKNMEH_00151	CDS	432				hypothetical protein	4.4155
FOCKNMEH_00152	CDS	1284	purD_1	6.3.4.13		Phosphoribosylamine--glycine ligase	3.8969
FOCKNMEH_00153	CDS	570	dapH_1	2.3.1.89		2,3,4,5-tetrahydropyridine-2,6-dicarboxylate N-acetyltransferase	4.2182
FOCKNMEH_00154	CDS	345				hypothetical protein	3.7914
FOCKNMEH_00155	CDS	795	surE_1	3.1.3.5		5'/3'-nucleotidase SurE	3.9151
FOCKNMEH_00156	CDS	699	grpE			Protein GrpE	3.9655
FOCKNMEH_00157	CDS	1533	treA	3.2.1.28		Periplasmic trehalase	4.424
FOCKNMEH_00158	CDS	1065	malK_1	7.5.2.1		Trehalose/maltose import ATP-binding protein MalK	4.1474
FOCKNMEH_00159	CDS	939				hypothetical protein	4.5594
FOCKNMEH_00160	CDS	990				hypothetical protein	5.766
FOCKNMEH_00161	CDS	264				hypothetical protein	4.0334
FOCKNMEH_00162	CDS	306				hypothetical protein	6.743
FOCKNMEH_00163	CDS	1305				hypothetical protein	3.5798
FOCKNMEH_00164	CDS	1356				hypothetical protein	4.1175
FOCKNMEH_00165	CDS	1098	trmB_1		COG1378	HTH-type sugar sensing transcriptional regulator TrmB	4.0953
FOCKNMEH_00166	CDS	324				hypothetical protein	3.873
FOCKNMEH_00167	CDS	528				hypothetical protein	4.2487
FOCKNMEH_00168	CDS	588				hypothetical protein	4.0942
FOCKNMEH_00169	CDS	930	fumC	4.2.1.2	COG0114	Fumarate hydratase class II	4.4995
FOCKNMEH_00170	CDS	105				hypothetical protein	3.8517
FOCKNMEH_00171	CDS	180				hypothetical protein	3.6847
FOCKNMEH_00172	CDS	1146	carB_1			Carbamoyl-phosphate synthase large chain	3.8737
FOCKNMEH_00173	CDS	837	sucD	6.2.1.5	COG0074	Succinate--CoA ligase [ADP-forming] subunit alpha	3.7766
FOCKNMEH_00174	CDS	2619	sasA_2	2.7.-.-		Adaptive-response sensory-kinase SasA	4.0467
FOCKNMEH_00175	CDS	321				hypothetical protein	4.0136
FOCKNMEH_00176	CDS	1347	miaB	2.8.4.3		tRNA-2-methylthio-N(6)-dimethylallyladenosine synthase	4.2543
FOCKNMEH_00177	CDS	300				hypothetical protein	4.4538
FOCKNMEH_00178	CDS	1932	menE_2	6.2.1.26		2-succinylbenzoate--CoA ligase	4.0988
FOCKNMEH_00179	CDS	195				hypothetical protein	11.8716
FOCKNMEH_00180	CDS	984				hypothetical protein	4.2234
FOCKNMEH_00181	CDS	495				hypothetical protein	4.0499
FOCKNMEH_00182	CDS	843		5.3.1.29	COG1184	Ribose 1,5-bisphosphate isomerase	4.4741
FOCKNMEH_00183	CDS	756				hypothetical protein	4.3049
FOCKNMEH_00184	CDS	483				hypothetical protein	3.656
FOCKNMEH_00185	CDS	939	mch	3.5.4.27	COG3252	Methenyltetrahydromethanopterin cyclohydrolase	3.6154
FOCKNMEH_00186	CDS	528				hypothetical protein	4.4361
FOCKNMEH_00187	CDS	1194				hypothetical protein	3.9648
FOCKNMEH_00188	CDS	375				hypothetical protein	4.2839
FOCKNMEH_00189	CDS	1212				hypothetical protein	4.0655
FOCKNMEH_00190	CDS	1917	gyrB	5.6.2.2		DNA gyrase subunit B	4.546
FOCKNMEH_00191	CDS	2502	gyrA	5.6.2.2		DNA gyrase subunit A	4.1897
FOCKNMEH_00192	CDS	384				hypothetical protein	3.8266
FOCKNMEH_00193	CDS	2079	acsA_1	6.2.1.1	COG0365	Acetyl-coenzyme A synthetase	4.1158
FOCKNMEH_00194	CDS	471	tpx_1	1.11.1.15		Thiol peroxidase	3.5594
FOCKNMEH_00195	CDS	273	tatA			Sec-independent protein translocase protein TatA	3.7704
FOCKNMEH_00196	tRNA	75				tRNA-Arg(cct)
FOCKNMEH_00197	CDS	708				hypothetical protein	10.2285
FOCKNMEH_00198	CDS	3948				hypothetical protein	3.7547
FOCKNMEH_00199	CDS	1737				hypothetical protein	4.511
FOCKNMEH_00200	CDS	300				hypothetical protein	4.0135
FOCKNMEH_00201	CDS	525				hypothetical protein	4.0105
FOCKNMEH_00202	CDS	615				hypothetical protein	3.8157
FOCKNMEH_00203	CDS	1044				hypothetical protein	4.1944
FOCKNMEH_00204	CDS	495				hypothetical protein	4.2924
FOCKNMEH_00205	CDS	708				hypothetical protein	4.5291
FOCKNMEH_00206	CDS	1896				hypothetical protein	3.8138
FOCKNMEH_00207	CDS	795	alaXM		COG2872	Alanyl-tRNA editing protein AlaX-M	4.1634
FOCKNMEH_00208	CDS	549				hypothetical protein	4.9395
FOCKNMEH_00209	CDS	582				hypothetical protein	3.954
FOCKNMEH_00210	CDS	381	mgsA	4.2.3.3		Methylglyoxal synthase	4.0361
FOCKNMEH_00211	CDS	435				hypothetical protein	3.6801
FOCKNMEH_00212	CDS	528				hypothetical protein	4.2315
FOCKNMEH_00213	CDS	759				hypothetical protein	4.8174
FOCKNMEH_00214	CDS	375				hypothetical protein	4.2919
FOCKNMEH_00215	CDS	249				hypothetical protein	11.0266
FOCKNMEH_00216	CDS	180				hypothetical protein	3.857
FOCKNMEH_00217	CDS	2031				hypothetical protein	4.0725
FOCKNMEH_00218	CDS	1296				hypothetical protein	4.1714
FOCKNMEH_00219	CDS	1926	rnj_1	3.1.-.-		Ribonuclease J	4.3286
FOCKNMEH_00220	CDS	516				hypothetical protein	4.0017
FOCKNMEH_00221	CDS	867	hcaB_1	1.3.1.87		3-phenylpropionate-dihydrodiol/cinnamic acid-dihydrodiol dehydrogenase	4.1582
FOCKNMEH_00222	CDS	477				hypothetical protein	4.5507
FOCKNMEH_00223	CDS	480				hypothetical protein	6.3519
FOCKNMEH_00224	CDS	624	COQ5_1	2.1.1.163		2-methoxy-6-polyprenyl-1,4-benzoquinol methylase, mitochondrial	4.0864
FOCKNMEH_00225	CDS	783				hypothetical protein	4.6919
FOCKNMEH_00226	CDS	837				hypothetical protein	4.5393
FOCKNMEH_00227	CDS	285				hypothetical protein	3.8347
FOCKNMEH_00228	CDS	1119	lysK_1	3.5.1.-	COG0624	[LysW]-lysine/[LysW]-ornithine hydrolase	4.0476
FOCKNMEH_00229	CDS	153			COG2167	50S ribosomal protein L39e	11.8775
FOCKNMEH_00230	CDS	279			COG2097	50S ribosomal protein L31e	4.7108
FOCKNMEH_00231	CDS	666	eif6		COG1976	Translation initiation factor 6	3.9765
FOCKNMEH_00232	CDS	660				hypothetical protein	4.2796
FOCKNMEH_00233	CDS	1926	copA_1	7.2.2.8	COG2217	putative copper-exporting P-type ATPase	4.4516
FOCKNMEH_00234	CDS	213	copA_2	7.2.2.8	COG2217	putative copper-exporting P-type ATPase	3.9166
FOCKNMEH_00235	CDS	543				hypothetical protein	4.313
FOCKNMEH_00236	CDS	864				hypothetical protein	8.1981
FOCKNMEH_00237	CDS	870				hypothetical protein	4.254
FOCKNMEH_00238	CDS	450				hypothetical protein	4.1969
FOCKNMEH_00239	CDS	1119	ftsY		COG0552	Signal recognition particle receptor FtsY	3.6768
FOCKNMEH_00240	CDS	462	pfdA		COG1730	Prefoldin subunit alpha	3.3685
FOCKNMEH_00241	CDS	177				50S ribosomal protein L18Ae	4.7027
FOCKNMEH_00242	CDS	444				hypothetical protein	5.54
FOCKNMEH_00243	CDS	420				hypothetical protein	8.7112
FOCKNMEH_00244	CDS	969	btuD_1	7.6.2.8		Vitamin B12 import ATP-binding protein BtuD	4.2868
FOCKNMEH_00245	CDS	1032	xerA		COG0582	Tyrosine recombinase XerA	5.4478
FOCKNMEH_00246	CDS	381				hypothetical protein	4.2554
FOCKNMEH_00247	CDS	906				hypothetical protein	4.2455
FOCKNMEH_00248	CDS	1728	smc_1			Chromosome partition protein Smc	3.5041
FOCKNMEH_00249	CDS	834	ulaG	3.1.1.-		L-ascorbate-6-phosphate lactonase UlaG	4.007
FOCKNMEH_00250	CDS	1365	proA_1	1.2.1.41		Gamma-glutamyl phosphate reductase	3.9813
FOCKNMEH_00251	CDS	876	proB	2.7.2.11		Glutamate 5-kinase	4.1284
FOCKNMEH_00252	CDS	777	proC	1.5.1.2		Pyrroline-5-carboxylate reductase	3.7456
FOCKNMEH_00253	CDS	1035	mshA_1	2.4.1.250		D-inositol-3-phosphate glycosyltransferase	4.6451
FOCKNMEH_00254	CDS	216				hypothetical protein	3.7934
FOCKNMEH_00255	CDS	699				hypothetical protein	12.9603
FOCKNMEH_00256	CDS	1014				hypothetical protein	4.8161
FOCKNMEH_00257	CDS	465				hypothetical protein	11.7492
FOCKNMEH_00258	CDS	1725				hypothetical protein	4.1925
FOCKNMEH_00259	CDS	1065	mshA_2	2.4.1.250		D-inositol-3-phosphate glycosyltransferase	4.8979
FOCKNMEH_00260	CDS	1491	CARKD	4.2.1.136		ATP-dependent (S)-NAD(P)H-hydrate dehydratase	4.0244
FOCKNMEH_00261	CDS	561	moaC	4.6.1.17	COG0315	putative cyclic pyranopterin monophosphate synthase	4.076
FOCKNMEH_00262	CDS	1185	gcvT_1	2.1.2.10	COG0404	putative aminomethyltransferase	3.9808
FOCKNMEH_00263	CDS	375				hypothetical protein	4.6029
FOCKNMEH_00264	CDS	627				hypothetical protein	3.6593
FOCKNMEH_00265	CDS	255				hypothetical protein	5.1112
FOCKNMEH_00266	CDS	1791	ilvD	4.2.1.9		Dihydroxy-acid dehydratase	3.9564
FOCKNMEH_00267	CDS	393				hypothetical protein	4.4541
FOCKNMEH_00268	CDS	372				hypothetical protein	3.8496
FOCKNMEH_00269	CDS	687	purQ	3.5.1.2		Phosphoribosylformylglycinamidine synthase subunit PurQ	4.0707
FOCKNMEH_00270	CDS	96				hypothetical protein	5.4543
FOCKNMEH_00271	CDS	252	purS	6.3.5.3	COG1828	Phosphoribosylformylglycinamidine synthase subunit PurS	4.014
FOCKNMEH_00272	CDS	981	purU	3.5.1.10		Formyltetrahydrofolate deformylase	4.3471
FOCKNMEH_00273	CDS	2988	rhlE	3.6.4.13		ATP-dependent RNA helicase RhlE	4.4139
FOCKNMEH_00274	CDS	615	cmk_1	2.7.4.25		Cytidylate kinase	4.0528
FOCKNMEH_00275	CDS	465	ogt	2.1.1.63		Methylated-DNA--protein-cysteine methyltransferase	3.9702
FOCKNMEH_00276	CDS	888	trpC			Indole-3-glycerol phosphate synthase	3.8181
FOCKNMEH_00277	CDS	1305	trpB1	4.2.1.20	COG0133	Tryptophan synthase beta chain 1	4.3621
FOCKNMEH_00278	CDS	789	trpA	4.2.1.20	COG0159	Tryptophan synthase alpha chain	3.9644
FOCKNMEH_00279	CDS	792	aroA'	2.2.1.10	COG1830	2-amino-3,7-dideoxy-D-threo-hept-6-ulosonate synthase	4.2008
FOCKNMEH_00280	CDS	1587				hypothetical protein	6.8768
FOCKNMEH_00281	CDS	1173	aroB'	1.4.1.24	COG1465	3-dehydroquinate synthase	4.0033
FOCKNMEH_00282	CDS	615				hypothetical protein	4.8621
FOCKNMEH_00283	CDS	618	COQ3_1	2.1.1.222		Ubiquinone biosynthesis O-methyltransferase, mitochondrial	3.9833
FOCKNMEH_00284	CDS	1527		3.4.17.19	COG2317	Thermostable carboxypeptidase 1	3.8792
FOCKNMEH_00285	CDS	1047				hypothetical protein	4.1777
FOCKNMEH_00286	CDS	1359	hflX			GTPase HflX	4.3587
FOCKNMEH_00287	CDS	1956	acsA_2	6.2.1.1	COG0365	Acetyl-coenzyme A synthetase	4.3036
FOCKNMEH_00288	CDS	240				hypothetical protein	10.0021
FOCKNMEH_00289	CDS	873	bat_1		COG2203	Bacterioopsin transcriptional activator	4.588
FOCKNMEH_00290	CDS	1995	acsA_3	6.2.1.1	COG0365	Acetyl-coenzyme A synthetase	3.8745
FOCKNMEH_00291	CDS	480				hypothetical protein	4.2326
FOCKNMEH_00292	CDS	1755	actP			Cation/acetate symporter ActP	4.1555
FOCKNMEH_00293	CDS	462			COG0589	Universal stress protein	4.3764
FOCKNMEH_00294	CDS	276				hypothetical protein	4.0229
FOCKNMEH_00295	CDS	657				hypothetical protein	5.1208
FOCKNMEH_00296	CDS	2676	copA_3	7.2.2.8	COG2217	putative copper-exporting P-type ATPase	3.9692
FOCKNMEH_00297	CDS	195				hypothetical protein	3.6097
FOCKNMEH_00298	CDS	177				hypothetical protein	4.2376
FOCKNMEH_00299	CDS	978				hypothetical protein	4.1342
FOCKNMEH_00300	CDS	2481	TOP6B	5.6.2.2		DNA topoisomerase 6 subunit B	4.1964
FOCKNMEH_00301	CDS	1086	top6A	5.6.2.2	COG1697	Type 2 DNA topoisomerase 6 subunit A	4.0629
FOCKNMEH_00302	CDS	237				hypothetical protein	3.8137
FOCKNMEH_00303	CDS	438	msrB	1.8.4.12	COG0229	Peptide methionine sulfoxide reductase MsrB	4.0597
FOCKNMEH_00304	CDS	777	sasA_3	2.7.-.-		Adaptive-response sensory-kinase SasA	3.9982
FOCKNMEH_00305	CDS	1179	caiA_2	1.3.8.13		Crotonobetainyl-CoA reductase	5.4232
FOCKNMEH_00306	CDS	321				hypothetical protein	4.3404
FOCKNMEH_00307	CDS	1140		2.6.1.57		Aromatic-amino-acid aminotransferase 2	4.197
FOCKNMEH_00308	CDS	489	ptr2		COG1522	HTH-type transcriptional regulator Ptr2	3.7736
FOCKNMEH_00309	CDS	276	nikR_1			Nickel-responsive regulator	4.0533
FOCKNMEH_00310	CDS	264				hypothetical protein	4.6654
FOCKNMEH_00311	CDS	864				hypothetical protein	3.8703
FOCKNMEH_00312	CDS	816				hypothetical protein	5.2418
FOCKNMEH_00313	CDS	1356	purA	6.3.4.4	COG0104	Adenylosuccinate synthetase	4.103
FOCKNMEH_00314	CDS	306				hypothetical protein	4.3072
FOCKNMEH_00315	CDS	2271				hypothetical protein	3.9139
FOCKNMEH_00316	CDS	474				hypothetical protein	4.6369
FOCKNMEH_00317	CDS	504				hypothetical protein	4.0497
FOCKNMEH_00318	CDS	978	tfb2_2		COG1405	Transcription initiation factor IIB 2	4.451
FOCKNMEH_00319	CDS	1182	pepQ_1	3.4.13.9	COG0006	Xaa-Pro dipeptidase	3.9835
FOCKNMEH_00320	CDS	1170	car_1			Transducer protein Car	3.5267
FOCKNMEH_00321	CDS	1185	mdtL			Multidrug resistance protein MdtL	8.6433
FOCKNMEH_00322	CDS	195				hypothetical protein	6.5297
FOCKNMEH_00323	CDS	237				hypothetical protein	3.0895
FOCKNMEH_00324	CDS	1104				hypothetical protein	4.2599
FOCKNMEH_00325	CDS	603		2.7.8.39	COG0558	Archaetidylinositol phosphate synthase	4.7472
FOCKNMEH_00326	CDS	555		2.7.4.3	COG1936	Putative adenylate kinase	3.9211
FOCKNMEH_00327	CDS	1095	hisC_1	2.6.1.9		Histidinol-phosphate aminotransferase	4.0745
FOCKNMEH_00328	CDS	744	kdaD	4.2.1.141	COG3970	2-dehydro-3-deoxy-D-arabinonate dehydratase	3.9424
FOCKNMEH_00329	CDS	1167				hypothetical protein	4.3701
FOCKNMEH_00330	CDS	651				hypothetical protein	4.117
FOCKNMEH_00331	CDS	1398	nanT			Sialic acid transporter NanT	4.4712
FOCKNMEH_00332	CDS	399				putative protein	3.642
FOCKNMEH_00333	CDS	2022	sasA_4	2.7.-.-		Adaptive-response sensory-kinase SasA	4.1382
FOCKNMEH_00334	CDS	693	cheB_1	3.5.1.44		Protein-glutamate methylesterase/protein-glutamine glutaminase	4.3443
FOCKNMEH_00335	CDS	666	trmR	2.1.1.-		tRNA 5-hydroxyuridine methyltransferase	3.9928
FOCKNMEH_00336	CDS	1419	icmF_1	5.4.99.13		Fused isobutyryl-CoA mutase	4.0053
FOCKNMEH_00337	CDS	843				hypothetical protein	4.7705
FOCKNMEH_00338	CDS	387		5.1.99.1	COG0346	Methylmalonyl-CoA epimerase	4.03
FOCKNMEH_00339	CDS	2175	tolB_1			Tol-Pal system protein TolB	3.817
FOCKNMEH_00340	CDS	696			COG1878	putative protein	4.2587
FOCKNMEH_00341	CDS	282			COG1631	50S ribosomal protein L44e	10.6824
FOCKNMEH_00342	CDS	174			COG2051	30S ribosomal protein S27e	4.192
FOCKNMEH_00343	CDS	801	eif2a		COG1093	Translation initiation factor 2 subunit alpha	3.8687
FOCKNMEH_00344	CDS	183				hypothetical protein	5.0502
FOCKNMEH_00345	CDS	753				hypothetical protein	3.7186
FOCKNMEH_00346	CDS	1167	fadA_1	2.3.1.16		3-ketoacyl-CoA thiolase	4.115
FOCKNMEH_00347	CDS	435				hypothetical protein	4.0642
FOCKNMEH_00348	CDS	2709	cheB_2	3.5.1.44		Protein-glutamate methylesterase/protein-glutamine glutaminase	4.1203
FOCKNMEH_00349	CDS	768	fosB_1	2.5.1.-		Metallothiol transferase FosB	4.0124
FOCKNMEH_00350	CDS	966				hypothetical protein	4.8951
FOCKNMEH_00351	CDS	1779				hypothetical protein	4.4757
FOCKNMEH_00352	CDS	441				hypothetical protein	9.4259
FOCKNMEH_00353	CDS	1614	mdtK_1			Multidrug resistance protein MdtK	4.9287
FOCKNMEH_00354	CDS	642	carA_1	6.3.5.5		Carbamoyl-phosphate synthase small chain	3.9343
FOCKNMEH_00355	CDS	1611	sufS_1	4.4.1.16		Cysteine desulfurase	4.4093
FOCKNMEH_00356	CDS	1836	arcS	2.6.1.97	COG1549	Archaeosine synthase	4.4346
FOCKNMEH_00357	CDS	1176				hypothetical protein	4.4097
FOCKNMEH_00358	CDS	498				hypothetical protein	4.3917
FOCKNMEH_00359	CDS	504		3.5.1.47		N-acetyldiaminopimelate deacetylase	4.3022
FOCKNMEH_00360	CDS	834	cpsA1	3.4.17.-	COG1473	Thermostable carboxypeptidase 1	4.0675
FOCKNMEH_00361	CDS	1020				hypothetical protein	4.9657
FOCKNMEH_00362	CDS	471				hypothetical protein	3.8652
FOCKNMEH_00363	CDS	1371		1.3.7.11	COG0644	Digeranylgeranylglycerophospholipid reductase	4.167
FOCKNMEH_00364	CDS	1047				hypothetical protein	4.9415
FOCKNMEH_00365	CDS	1323				hypothetical protein	4.116
FOCKNMEH_00366	CDS	1611	btuD_2	7.6.2.8		Vitamin B12 import ATP-binding protein BtuD	4.8883
FOCKNMEH_00367	CDS	1116				hypothetical protein	3.503
FOCKNMEH_00368	CDS	1545		5.4.2.7	COG1109	Phosphopentomutase	4.1221
FOCKNMEH_00369	CDS	279	acyP	3.6.1.7	COG1254	Acylphosphatase	4.3053
FOCKNMEH_00370	CDS	429				hypothetical protein	3.8098
FOCKNMEH_00371	CDS	351				hypothetical protein	9.1451
FOCKNMEH_00372	CDS	105				hypothetical protein	9.1455
FOCKNMEH_00373	CDS	483	fosB_2	2.5.1.-		Metallothiol transferase FosB	4.0262
FOCKNMEH_00374	CDS	120				hypothetical protein	3.8659
FOCKNMEH_00375	CDS	1092				hypothetical protein	4.257
FOCKNMEH_00376	CDS	1011	btuD_3	7.6.2.8		Vitamin B12 import ATP-binding protein BtuD	4.2526
FOCKNMEH_00377	CDS	2253				hypothetical protein	4.0966
FOCKNMEH_00378	CDS	1047				hypothetical protein	4.1607
FOCKNMEH_00379	CDS	660				hypothetical protein	4.4735
FOCKNMEH_00380	CDS	828				hypothetical protein	4.2326
FOCKNMEH_00381	CDS	381				hypothetical protein	3.805
FOCKNMEH_00382	CDS	450				hypothetical protein	8.9892
FOCKNMEH_00383	CDS	1707	menD	2.2.1.9		2-succinyl-5-enolpyruvyl-6-hydroxy-3-cyclohexene-1-carboxylate synthase	4.1468
FOCKNMEH_00384	CDS	387				hypothetical protein	4.4704
FOCKNMEH_00385	CDS	366				hypothetical protein	10.064
FOCKNMEH_00386	CDS	996				hypothetical protein	4.6404
FOCKNMEH_00387	CDS	723				hypothetical protein	4.5634
FOCKNMEH_00388	CDS	543				hypothetical protein	4.0402
FOCKNMEH_00389	CDS	576	hcy			Halocyanin	3.4223
FOCKNMEH_00390	CDS	1923	nosZ_1	1.7.2.4		Nitrous-oxide reductase	4.0618
FOCKNMEH_00391	CDS	798				hypothetical protein	4.326
FOCKNMEH_00392	CDS	1533				hypothetical protein	4.123
FOCKNMEH_00393	CDS	816	glcV_1	7.5.2.-	COG3839	Glucose import ATP-binding protein GlcV	4.508
FOCKNMEH_00394	CDS	990				hypothetical protein	4.9403
FOCKNMEH_00395	CDS	684				hypothetical protein	4.08
FOCKNMEH_00396	CDS	366				hypothetical protein	3.8188
FOCKNMEH_00397	CDS	1104	pqqE_1	1.21.98.4		PqqA peptide cyclase	4.4762
FOCKNMEH_00398	CDS	1371				hypothetical protein	4.6983
FOCKNMEH_00399	CDS	2886	addA	3.6.4.12		ATP-dependent helicase/nuclease subunit A	4.31
FOCKNMEH_00400	CDS	2673				hypothetical protein	4.2236
FOCKNMEH_00401	CDS	531				hypothetical protein	4.067
FOCKNMEH_00402	CDS	585				hypothetical protein	4.2248
FOCKNMEH_00403	CDS	1242				hypothetical protein	4.6731
FOCKNMEH_00404	CDS	255				hypothetical protein	5.6058
FOCKNMEH_00405	tRNA	76				tRNA-Arg(tcg)
FOCKNMEH_00406	CDS	600				hypothetical protein	4.6009
FOCKNMEH_00407	CDS	426		6.2.1.13	COG1042	Acetate--CoA ligase [ADP-forming] II	4.155
FOCKNMEH_00408	CDS	981	trpB_1	4.2.1.20		Tryptophan synthase beta chain	4.1805
FOCKNMEH_00409	CDS	1821				hypothetical protein	4.028
FOCKNMEH_00410	CDS	162				hypothetical protein	3.7471
FOCKNMEH_00411	CDS	1521	sasA_5	2.7.-.-		Adaptive-response sensory-kinase SasA	4.055
FOCKNMEH_00412	CDS	1173	phnW_1	2.6.1.37		2-aminoethylphosphonate--pyruvate transaminase	4.2615
FOCKNMEH_00413	CDS	720				hypothetical protein	4.7141
FOCKNMEH_00414	CDS	1299				hypothetical protein	4.6335
FOCKNMEH_00415	CDS	120				hypothetical protein	3.79
FOCKNMEH_00416	CDS	231				hypothetical protein	4.4554
FOCKNMEH_00417	tRNA	74				tRNA-Lys(ctt)
FOCKNMEH_00418	CDS	1467	ppaC_1	3.6.1.1		manganese-dependent inorganic pyrophosphatase	4.0025
FOCKNMEH_00419	CDS	240				hypothetical protein	4.1678
FOCKNMEH_00420	CDS	975	glmU		COG1208	Bifunctional protein GlmU	3.6811
FOCKNMEH_00421	CDS	312				hypothetical protein	4.1704
FOCKNMEH_00422	CDS	678	hchA	3.5.1.124		Protein/nucleic acid deglycase HchA	3.5576
FOCKNMEH_00423	CDS	570	hpt	2.4.2.8	COG0503	Hypoxanthine/guanine phosphoribosyltransferase	3.9218
FOCKNMEH_00424	CDS	777		4.2.1.116	COG1024	3-hydroxypropionyl-coenzyme A dehydratase	3.9668
FOCKNMEH_00425	CDS	228				hypothetical protein	6.6377
FOCKNMEH_00426	CDS	771	aroC	4.2.3.5		Chorismate synthase	4.8402
FOCKNMEH_00427	CDS	123				hypothetical protein	3.9128
FOCKNMEH_00428	CDS	324				hypothetical protein	4.1867
FOCKNMEH_00429	CDS	210				hypothetical protein	3.6751
FOCKNMEH_00430	CDS	891	zupT_1			Zinc transporter ZupT	4.3005
FOCKNMEH_00431	CDS	558				hypothetical protein	11.4441
FOCKNMEH_00432	CDS	852				hypothetical protein	5.7305
FOCKNMEH_00433	CDS	1122	htpX_1	3.4.24.-		Protease HtpX	4.6759
FOCKNMEH_00434	CDS	168				hypothetical protein	4.057
FOCKNMEH_00435	CDS	1344				hypothetical protein	3.8606
FOCKNMEH_00436	CDS	972	cysD_1	2.7.7.4		Sulfate adenylyltransferase subunit 2	3.8513
FOCKNMEH_00437	CDS	144				hypothetical protein	7.5454
FOCKNMEH_00438	CDS	234				hypothetical protein	3.858
FOCKNMEH_00439	CDS	912	hldD_1	5.1.3.20		ADP-L-glycero-D-manno-heptose-6-epimerase	3.9405
FOCKNMEH_00440	CDS	1464				hypothetical protein	6.3658
FOCKNMEH_00441	CDS	1134				hypothetical protein	4.3915
FOCKNMEH_00442	CDS	369				hypothetical protein	4.1779
FOCKNMEH_00443	CDS	606				hypothetical protein	6.0805
FOCKNMEH_00444	CDS	957				hypothetical protein	4.4466
FOCKNMEH_00445	CDS	405				hypothetical protein	4.2037
FOCKNMEH_00446	CDS	1227	mshA_3	2.4.1.250		D-inositol-3-phosphate glycosyltransferase	4.4876
FOCKNMEH_00447	CDS	1143				hypothetical protein	4.4411
FOCKNMEH_00448	CDS	3129	aglB	2.4.99.21	COG1287	Dolichyl-monophosphooligosaccharide--protein glycotransferase AglB	3.8977
FOCKNMEH_00449	CDS	945				hypothetical protein	8.8997
FOCKNMEH_00450	CDS	561	resA_1			Thiol-disulfide oxidoreductase ResA	3.7154
FOCKNMEH_00451	CDS	702				hypothetical protein	4.2237
FOCKNMEH_00452	CDS	417				hypothetical protein	3.7576
FOCKNMEH_00453	CDS	444				hypothetical protein	3.8379
FOCKNMEH_00454	CDS	327				hypothetical protein	3.8211
FOCKNMEH_00455	CDS	315				hypothetical protein	3.8516
FOCKNMEH_00456	CDS	2301	lutB			Lactate utilization protein B	4.0915
FOCKNMEH_00457	CDS	621	lutC			Lactate utilization protein C	3.9746
FOCKNMEH_00458	CDS	3078	lutA_1			Lactate utilization protein A	4.1552
FOCKNMEH_00459	CDS	1161				hypothetical protein	8.5845
FOCKNMEH_00460	CDS	600	rppH	3.6.1.-		RNA pyrophosphohydrolase	4.9627
FOCKNMEH_00461	CDS	333				hypothetical protein	4.9818
FOCKNMEH_00462	CDS	1374	tgtA_1	2.4.2.48	COG0343	tRNA-guanine(15) transglycosylase	4.3113
FOCKNMEH_00463	CDS	549				hypothetical protein	4.0643
FOCKNMEH_00464	CDS	231				hypothetical protein	3.6729
FOCKNMEH_00465	CDS	1341	hemA_1	1.2.1.70	COG0373	Glutamyl-tRNA reductase	3.9885
FOCKNMEH_00466	CDS	306		1.3.1.76	COG1648	Precorrin-2 dehydrogenase	5.3013
FOCKNMEH_00467	CDS	420	cysG_1	4.99.1.4		Siroheme synthase	4.6512
FOCKNMEH_00468	CDS	741				hypothetical protein	4.1775
FOCKNMEH_00469	CDS	468				hypothetical protein	4.4781
FOCKNMEH_00470	CDS	408	rps6e		COG2125	30S ribosomal protein S6e	3.8517
FOCKNMEH_00471	CDS	810				hypothetical protein	4.228
FOCKNMEH_00472	CDS	357				hypothetical protein	12.5054
FOCKNMEH_00473	CDS	921	sasA_6	2.7.-.-		Adaptive-response sensory-kinase SasA	4.1252
FOCKNMEH_00474	CDS	987				hypothetical protein	4.6493
FOCKNMEH_00475	CDS	498				hypothetical protein	4.0099
FOCKNMEH_00476	CDS	2049				hypothetical protein	4.1472
FOCKNMEH_00477	CDS	1260				hypothetical protein	4.2084
FOCKNMEH_00478	CDS	1317	gck	2.7.1.165	COG2379	Glycerate 2-kinase	4.84
FOCKNMEH_00479	CDS	153				hypothetical protein	11.7222
FOCKNMEH_00480	CDS	927				hypothetical protein	8.119
FOCKNMEH_00481	CDS	960	aes_1	3.1.1.-		Acetyl esterase	5.8506
FOCKNMEH_00482	CDS	378				hypothetical protein	7.897
FOCKNMEH_00483	CDS	942				hypothetical protein	4.076
FOCKNMEH_00484	CDS	297				hypothetical protein	4.3628
FOCKNMEH_00485	CDS	768				hypothetical protein	3.6362
FOCKNMEH_00486	CDS	306				hypothetical protein	3.7341
FOCKNMEH_00487	CDS	510	tadA	3.5.4.33		tRNA-specific adenosine deaminase	3.873
FOCKNMEH_00488	CDS	1125	RBKS_1	2.7.1.15		Ribokinase	4.2482
FOCKNMEH_00489	CDS	828				hypothetical protein	4.1925
FOCKNMEH_00490	CDS	498				hypothetical protein	4.8858
FOCKNMEH_00491	CDS	348		4.2.1.96		Putative pterin-4-alpha-carbinolamine dehydratase	3.5338
FOCKNMEH_00492	CDS	483				hypothetical protein	4.0984
FOCKNMEH_00493	CDS	921				hypothetical protein	4.653
FOCKNMEH_00494	CDS	324				hypothetical protein	3.1983
FOCKNMEH_00495	CDS	600	sod1_1	1.15.1.1	COG0605	Superoxide dismutase [Mn] 1	4.0527
FOCKNMEH_00496	tRNA	86				tRNA-Ser(tga)
FOCKNMEH_00497	CDS	387				hypothetical protein	4.0768
FOCKNMEH_00498	CDS	615	idi	5.3.3.2		Isopentenyl-diphosphate Delta-isomerase	4.0679
FOCKNMEH_00499	CDS	636	ftsH_1	3.4.24.-		ATP-dependent zinc metalloprotease FtsH	4.3319
FOCKNMEH_00500	CDS	576	COQ5_2	2.1.1.163		2-methoxy-6-polyprenyl-1,4-benzoquinol methylase, mitochondrial	4.5587
FOCKNMEH_00501	CDS	636				hypothetical protein	4.4884
FOCKNMEH_00502	CDS	513				hypothetical protein	8.7141
FOCKNMEH_00503	CDS	435				hypothetical protein	4.2409
FOCKNMEH_00504	CDS	582				hypothetical protein	7.5154
FOCKNMEH_00505	CDS	597				hypothetical protein	3.909
FOCKNMEH_00506	CDS	642				hypothetical protein	4.1551
FOCKNMEH_00507	CDS	1356	hcaD_1	1.18.1.3		3-phenylpropionate/cinnamic acid dioxygenase ferredoxin--NAD(+) reductase component	4.0785
FOCKNMEH_00508	CDS	216				hypothetical protein	4.8107
FOCKNMEH_00509	CDS	417				hypothetical protein	3.9078
FOCKNMEH_00510	CDS	774	cinA_1			Putative competence-damage inducible protein	4.0452
FOCKNMEH_00511	CDS	594	trpG_1	4.1.3.27	COG0512	Anthranilate synthase component 2	4.9015
FOCKNMEH_00512	CDS	1722	menF_2	5.4.4.2		Isochorismate synthase MenF	3.9806
FOCKNMEH_00513	CDS	645	trpF	5.3.1.24	COG0135	N-(5'-phosphoribosyl)anthranilate isomerase	4.1148
FOCKNMEH_00514	CDS	1074	trpD_1	2.4.2.18	COG0547	Anthranilate phosphoribosyltransferase	3.8531
FOCKNMEH_00515	CDS	711				hypothetical protein	3.7183
FOCKNMEH_00516	CDS	1284		5.4.99.25	COG1258	tRNA pseudouridine synthase Pus10	4.1178
FOCKNMEH_00517	CDS	684	nth_1	4.2.99.18		Endonuclease III	3.965
FOCKNMEH_00518	CDS	555				hypothetical protein	4.7365
FOCKNMEH_00519	CDS	1080	gshA_1	6.3.2.2		Glutamate--cysteine ligase	4.3815
FOCKNMEH_00520	CDS	630				hypothetical protein	3.7166
FOCKNMEH_00521	CDS	267				hypothetical protein	4.5312
FOCKNMEH_00522	CDS	468				hypothetical protein	3.9331
FOCKNMEH_00523	CDS	1434		1.8.1.14	COG0446	Coenzyme A disulfide reductase	4.1703
FOCKNMEH_00524	CDS	444			COG1325	RNA-binding protein	4.5832
FOCKNMEH_00525	CDS	189				hypothetical protein	3.6296
FOCKNMEH_00526	CDS	177				hypothetical protein	6.45
FOCKNMEH_00527	CDS	195				hypothetical protein	3.4172
FOCKNMEH_00528	CDS	285	rnp4	3.1.26.5	COG2023	Ribonuclease P protein component 4	9.3395
FOCKNMEH_00529	CDS	681		3.1.3.18	COG0561	Phosphoglycolate phosphatase	3.9413
FOCKNMEH_00530	CDS	1173				hypothetical protein	4.9826
FOCKNMEH_00531	CDS	768				hypothetical protein	5.7816
FOCKNMEH_00532	CDS	327				hypothetical protein	4.3827
FOCKNMEH_00533	CDS	1020	glpK	2.7.1.30	COG0554	Glycerol kinase	3.8817
FOCKNMEH_00534	CDS	1557	gpdA1	1.1.5.3	COG0578	Anaerobic glycerol-3-phosphate dehydrogenase subunit A1	4.1478
FOCKNMEH_00535	CDS	1380	glpB	1.1.5.3		Anaerobic glycerol-3-phosphate dehydrogenase subunit B	4.1766
FOCKNMEH_00536	CDS	153				hypothetical protein	5.456
FOCKNMEH_00537	CDS	960	lutA_2			Lactate utilization protein A	4.4372
FOCKNMEH_00538	CDS	1038				hypothetical protein	3.9492
FOCKNMEH_00539	CDS	1407				hypothetical protein	4.3877
FOCKNMEH_00540	CDS	201				hypothetical protein	3.8276
FOCKNMEH_00541	CDS	207				hypothetical protein	4.0633
FOCKNMEH_00542	CDS	378			COG1500	Ribosome maturation protein SDO1	3.8785
FOCKNMEH_00543	CDS	423				hypothetical protein	3.6641
FOCKNMEH_00544	CDS	1029				hypothetical protein	3.7163
FOCKNMEH_00545	CDS	741			COG1136	putative ABC transporter ATP-binding protein	4.2245
FOCKNMEH_00546	CDS	1059				hypothetical protein	6.5179
FOCKNMEH_00547	CDS	285				hypothetical protein	3.6604
FOCKNMEH_00548	CDS	444				hypothetical protein	3.9734
FOCKNMEH_00549	CDS	504				hypothetical protein	4.3591
FOCKNMEH_00550	CDS	483				hypothetical protein	4.1519
FOCKNMEH_00551	CDS	459				hypothetical protein	3.8631
FOCKNMEH_00552	CDS	714				hypothetical protein	3.9158
FOCKNMEH_00553	CDS	852				hypothetical protein	4.1871
FOCKNMEH_00554	CDS	198				hypothetical protein	12.2135
FOCKNMEH_00555	CDS	675				hypothetical protein	10.0992
FOCKNMEH_00556	CDS	1041	purM	6.3.3.1		Phosphoribosylformylglycinamidine cyclo-ligase	3.6981
FOCKNMEH_00557	CDS	303				hypothetical protein	3.8614
FOCKNMEH_00558	CDS	1779	nasD_1	1.7.7.1		Assimilatory ferredoxin-dependent nitrite reductase	4.061
FOCKNMEH_00559	CDS	306				hypothetical protein	4.4992
FOCKNMEH_00560	CDS	126				hypothetical protein	4.0085
FOCKNMEH_00561	CDS	183				hypothetical protein	3.796
FOCKNMEH_00562	CDS	540	IMPDH_1	1.1.1.205		Inosine-5'-monophosphate dehydrogenase	3.8396
FOCKNMEH_00563	CDS	225				hypothetical protein	3.6927
FOCKNMEH_00564	CDS	150				hypothetical protein	4.1087
FOCKNMEH_00565	CDS	858	leuB	1.1.1.85	COG0473	3-isopropylmalate/3-methylmalate dehydrogenase	4.1896
FOCKNMEH_00566	CDS	669	leuD	4.2.1.33		3-isopropylmalate dehydratase small subunit	3.7983
FOCKNMEH_00567	CDS	1422	hacA	4.2.1.114	COG0065	Methanogen homoaconitase large subunit	4.1558
FOCKNMEH_00568	CDS	1056	ilvC	1.1.1.383	COG0059	Ketol-acid reductoisomerase (NAD(P)(+))	3.7849
FOCKNMEH_00569	CDS	720				hypothetical protein	4.1665
FOCKNMEH_00570	CDS	1812	iolD_1	3.7.1.22		3D-(3,5/4)-trihydroxycyclohexane-1,2-dione hydrolase	3.8256
FOCKNMEH_00571	CDS	234				hypothetical protein	10.0931
FOCKNMEH_00572	CDS	753	leuA_1	2.3.3.13	COG0119	2-isopropylmalate synthase	4.2051
FOCKNMEH_00573	CDS	333	leuA_2	2.3.3.13		2-isopropylmalate synthase	10.1136
FOCKNMEH_00574	CDS	822	btuD_4	7.6.2.8		Vitamin B12 import ATP-binding protein BtuD	3.8992
FOCKNMEH_00575	CDS	870				hypothetical protein	4.7723
FOCKNMEH_00576	CDS	984				hypothetical protein	3.8533
FOCKNMEH_00577	CDS	279				hypothetical protein	3.9328
FOCKNMEH_00578	CDS	969	menA	2.5.1.74		1,4-dihydroxy-2-naphthoate octaprenyltransferase	5.2822
FOCKNMEH_00579	CDS	1608	menC_2	4.2.1.113		o-succinylbenzoate synthase	4.9426
FOCKNMEH_00580	CDS	450				hypothetical protein	3.7825
FOCKNMEH_00581	CDS	144				hypothetical protein	3.6238
FOCKNMEH_00582	CDS	2142				hypothetical protein	4.1877
FOCKNMEH_00583	CDS	1173				hypothetical protein	4.4153
FOCKNMEH_00584	CDS	798				hypothetical protein	4.038
FOCKNMEH_00585	CDS	969				hypothetical protein	4.1883
FOCKNMEH_00586	CDS	1581		1.2.1.89	COG1012	D-glyceraldehyde dehydrogenase (NADP(+))	4.4043
FOCKNMEH_00587	CDS	831				hypothetical protein	4.2804
FOCKNMEH_00588	CDS	1062				hypothetical protein	3.9513
FOCKNMEH_00589	CDS	981	nagZ_1	3.2.1.52		Beta-hexosaminidase	4.1082
FOCKNMEH_00590	CDS	1149	caiA_3	1.3.8.13		Crotonobetainyl-CoA reductase	4.1247
FOCKNMEH_00591	CDS	591				hypothetical protein	4.9996
FOCKNMEH_00592	CDS	657				hypothetical protein	4.4502
FOCKNMEH_00593	CDS	573				hypothetical protein	5.2611
FOCKNMEH_00594	CDS	276				hypothetical protein	7.6678
FOCKNMEH_00595	CDS	660				hypothetical protein	4.245
FOCKNMEH_00596	CDS	639				hypothetical protein	3.7622
FOCKNMEH_00597	CDS	1488		1.2.1.89	COG1012	D-glyceraldehyde dehydrogenase (NADP(+))	4.0007
FOCKNMEH_00598	CDS	963				hypothetical protein	4.1831
FOCKNMEH_00599	CDS	600	sod1_2	1.15.1.1	COG0605	Superoxide dismutase [Mn] 1	4.0455
FOCKNMEH_00600	CDS	399				hypothetical protein	9.182
FOCKNMEH_00601	CDS	417				hypothetical protein	3.6517
FOCKNMEH_00602	CDS	750	ypeA	2.3.1.-		Acetyltransferase YpeA	4.1129
FOCKNMEH_00603	CDS	993	fcl_1	1.1.1.271		GDP-L-fucose synthase	4.067
FOCKNMEH_00604	CDS	141				hypothetical protein	4.6362
FOCKNMEH_00605	CDS	483				hypothetical protein	4.5289
FOCKNMEH_00606	CDS	1614				hypothetical protein	5.6881
FOCKNMEH_00607	CDS	321				hypothetical protein	7.6884
FOCKNMEH_00608	CDS	240				hypothetical protein	12.4096
FOCKNMEH_00609	CDS	777				hypothetical protein	3.8597
FOCKNMEH_00610	CDS	456				hypothetical protein	7.5312
FOCKNMEH_00611	CDS	570				hypothetical protein	4.3928
FOCKNMEH_00612	CDS	1932				hypothetical protein	4.1347
FOCKNMEH_00613	CDS	1713				hypothetical protein	3.8043
FOCKNMEH_00614	CDS	732	betI_1			HTH-type transcriptional regulator BetI	3.9758
FOCKNMEH_00615	CDS	693				hypothetical protein	4.3736
FOCKNMEH_00616	CDS	921	fieF			Ferrous-iron efflux pump FieF	4.1641
FOCKNMEH_00617	CDS	1290	gdhX_1	1.4.1.2		NAD-specific glutamate dehydrogenase A	4.0889
FOCKNMEH_00618	CDS	465				hypothetical protein	9.4769
FOCKNMEH_00619	CDS	2025				hypothetical protein	4.2778
FOCKNMEH_00620	CDS	426				hypothetical protein	11.8472
FOCKNMEH_00621	CDS	1062				hypothetical protein	3.9491
FOCKNMEH_00622	CDS	2001		3.6.4.12	COG1204	ATP-dependent DNA helicase Hel308	4.1159
FOCKNMEH_00623	CDS	588	rssB_1			Regulator of RpoS	3.7991
FOCKNMEH_00624	CDS	1485	guaB	1.1.1.205	COG0516	Inosine-5'-monophosphate dehydrogenase	4.1206
FOCKNMEH_00625	CDS	207				hypothetical protein	10.5925
FOCKNMEH_00626	CDS	1026				hypothetical protein	3.5837
FOCKNMEH_00627	CDS	225				hypothetical protein	3.7404
FOCKNMEH_00628	CDS	1251	xerC_1			Tyrosine recombinase XerC	7.6172
FOCKNMEH_00629	CDS	1101				hypothetical protein	4.2005
FOCKNMEH_00630	CDS	153				hypothetical protein	11.8984
FOCKNMEH_00631	CDS	1302	bamB			Outer membrane protein assembly factor BamB	3.998
FOCKNMEH_00632	CDS	198				hypothetical protein	3.7508
FOCKNMEH_00633	CDS	180				hypothetical protein	3.4117
FOCKNMEH_00634	CDS	1077				hypothetical protein	3.7
FOCKNMEH_00635	CDS	954				hypothetical protein	3.7951
FOCKNMEH_00636	CDS	771				hypothetical protein	4.0916
FOCKNMEH_00637	CDS	1752	menH_1	4.2.99.20		2-succinyl-6-hydroxy-2,4-cyclohexadiene-1-carboxylate synthase	5.0168
FOCKNMEH_00638	CDS	834				hypothetical protein	8.5779
FOCKNMEH_00639	CDS	1476				hypothetical protein	4.0724
FOCKNMEH_00640	CDS	774				hypothetical protein	3.8935
FOCKNMEH_00641	CDS	1335	mdtG_2			Multidrug resistance protein MdtG	4.0482
FOCKNMEH_00642	CDS	669				hypothetical protein	3.7617
FOCKNMEH_00643	CDS	1617		6.2.1.40	COG0318	4-hydroxybutyrate--CoA ligase 2	4.0792
FOCKNMEH_00644	CDS	240				hypothetical protein	3.9765
FOCKNMEH_00645	tRNA	78				tRNA-Met(cat)
FOCKNMEH_00646	CDS	612				hypothetical protein	4.3019
FOCKNMEH_00647	CDS	357				hypothetical protein	7.6127
FOCKNMEH_00648	CDS	879	pepQ_2	3.4.13.9	COG0006	Xaa-Pro dipeptidase	4.1407
FOCKNMEH_00649	CDS	2406	dinG_1	3.1.-.-		3'-5' exonuclease DinG	4.1085
FOCKNMEH_00650	CDS	657	gph_1	3.1.3.18		Phosphoglycolate phosphatase	4.0261
FOCKNMEH_00651	CDS	465				hypothetical protein	4.2755
FOCKNMEH_00652	CDS	1155	metE_1	2.1.1.14		5-methyltetrahydropteroyltriglutamate--homocysteine methyltransferase	3.9263
FOCKNMEH_00653	CDS	201				hypothetical protein	4.0292
FOCKNMEH_00654	CDS	216				hypothetical protein	4.1662
FOCKNMEH_00655	CDS	414				hypothetical protein	3.823
FOCKNMEH_00656	CDS	1044	dph2	2.5.1.108	COG1736	2-(3-amino-3-carboxypropyl)histidine synthase	4.3506
FOCKNMEH_00657	CDS	702				hypothetical protein	4.2899
FOCKNMEH_00658	CDS	660				hypothetical protein	3.8985
FOCKNMEH_00659	CDS	375				hypothetical protein	3.7013
FOCKNMEH_00660	CDS	699				Iron-sulfur cluster carrier protein	5.0773
FOCKNMEH_00661	CDS	621				hypothetical protein	4.1162
FOCKNMEH_00662	CDS	1347				hypothetical protein	4.544
FOCKNMEH_00663	CDS	582				hypothetical protein	3.9907
FOCKNMEH_00664	CDS	486				hypothetical protein	4.1512
FOCKNMEH_00665	CDS	936	citE1_1	4.1.3.24	COG2301	L-malyl-CoA/beta-methylmalyl-CoA lyase	4.0042
FOCKNMEH_00666	CDS	1254	gdhA1	1.4.1.4	COG0334	NADP-specific glutamate dehydrogenase A1	4.0689
FOCKNMEH_00667	CDS	714				hypothetical protein	3.7829
FOCKNMEH_00668	CDS	570				hypothetical protein	3.8606
FOCKNMEH_00669	CDS	345				hypothetical protein	3.6878
FOCKNMEH_00670	CDS	636	pyrE_1	2.4.2.10		Orotate phosphoribosyltransferase	3.9973
FOCKNMEH_00671	CDS	1071	gdh	1.1.1.47		Glucose 1-dehydrogenase	4.0411
FOCKNMEH_00672	CDS	810				hypothetical protein	4.2395
FOCKNMEH_00673	CDS	354				hypothetical protein	3.8187
FOCKNMEH_00674	CDS	354				hypothetical protein	6.5141
FOCKNMEH_00675	CDS	1809	ndhB_1	7.1.1.-		NAD(P)H-quinone oxidoreductase subunit 2, chloroplastic	6.7989
FOCKNMEH_00676	CDS	2160	ndhB_2	7.1.1.-		NAD(P)H-quinone oxidoreductase subunit 2, chloroplastic	4.0859
FOCKNMEH_00677	CDS	1641	ndhB_3	7.1.1.-		NAD(P)H-quinone oxidoreductase subunit 2, chloroplastic	4.7461
FOCKNMEH_00678	CDS	558	ndhE	7.1.1.-		NAD(P)H-quinone oxidoreductase subunit 4L, chloroplastic	4.1096
FOCKNMEH_00679	CDS	768				hypothetical protein	3.665
FOCKNMEH_00680	CDS	591				hypothetical protein	4.041
FOCKNMEH_00681	CDS	333				hypothetical protein	7.707
FOCKNMEH_00682	CDS	306				hypothetical protein	4.1673
FOCKNMEH_00683	CDS	1293				hypothetical protein	4.0569
FOCKNMEH_00684	CDS	789	coaBC		COG0452	Coenzyme A biosynthesis bifunctional protein CoaBC	4.3169
FOCKNMEH_00685	CDS	498				hypothetical protein	3.0806
FOCKNMEH_00686	CDS	1158				hypothetical protein	4.7844
FOCKNMEH_00687	CDS	450	ptr1		COG1522	HTH-type transcriptional regulator Ptr1	4.4649
FOCKNMEH_00688	CDS	735				hypothetical protein	7.9958
FOCKNMEH_00689	CDS	1701	icmF_2	5.4.99.13		Fused isobutyryl-CoA mutase	4.031
FOCKNMEH_00690	CDS	441				hypothetical protein	4.3456
FOCKNMEH_00691	CDS	1569				hypothetical protein	5.3605
FOCKNMEH_00692	CDS	1467				hypothetical protein	6.238
FOCKNMEH_00693	CDS	1332	hemA_2	1.2.1.70		Glutamyl-tRNA reductase	3.9261
FOCKNMEH_00694	CDS	300				hypothetical protein	6.7798
FOCKNMEH_00695	CDS	894			COG0668	Small-conductance mechanosensitive channel MscMJ	4.9218
FOCKNMEH_00696	CDS	246				hypothetical protein	4.3385
FOCKNMEH_00697	CDS	471				hypothetical protein	4.0039
FOCKNMEH_00698	CDS	507				hypothetical protein	4.1245
FOCKNMEH_00699	CDS	1305		3.5.1.4	COG0154	Amidase	3.8601
FOCKNMEH_00700	CDS	306	GATC	6.3.5.-		Glutamyl-tRNA(Gln) amidotransferase subunit C, chloroplastic/mitochondrial	3.4944
FOCKNMEH_00701	CDS	438				hypothetical protein	4.3906
FOCKNMEH_00702	CDS	1155		2.6.1.57		Aromatic-amino-acid aminotransferase 2	3.8432
FOCKNMEH_00703	CDS	405	ribH	2.5.1.78	COG0054	6,7-dimethyl-8-ribityllumazine synthase	3.9536
FOCKNMEH_00704	CDS	675				hypothetical protein	4.8555
FOCKNMEH_00705	CDS	849				hypothetical protein	9.3153
FOCKNMEH_00706	CDS	702				hypothetical protein	6.6747
FOCKNMEH_00707	CDS	876	msrA	1.8.4.11		Peptide methionine sulfoxide reductase MsrA	7.2839
FOCKNMEH_00708	CDS	681				hypothetical protein	4.4137
FOCKNMEH_00709	CDS	1800				hypothetical protein	4.4799
FOCKNMEH_00710	CDS	294				hypothetical protein	5.1862
FOCKNMEH_00711	CDS	228				hypothetical protein	11.0536
FOCKNMEH_00712	CDS	486				hypothetical protein	12.0933
FOCKNMEH_00713	CDS	1080	sudA	1.8.1.19	COG0493	Sulfide dehydrogenase subunit alpha	3.9952
FOCKNMEH_00714	CDS	705				hypothetical protein	4.4227
FOCKNMEH_00715	CDS	1041	btuD_5	7.6.2.8		Vitamin B12 import ATP-binding protein BtuD	4.0766
FOCKNMEH_00716	CDS	915				hypothetical protein	4.2389
FOCKNMEH_00717	CDS	855				hypothetical protein	4.1422
FOCKNMEH_00718	CDS	192				hypothetical protein	9.7543
FOCKNMEH_00719	CDS	189				hypothetical protein	11.3051
FOCKNMEH_00720	CDS	366				hypothetical protein	6.4979
FOCKNMEH_00721	tRNA	71				tRNA-Gly(tcc)
FOCKNMEH_00722	CDS	525				hypothetical protein	4.4272
FOCKNMEH_00723	CDS	285				hypothetical protein	3.942
FOCKNMEH_00724	CDS	2247	smc_2			Chromosome partition protein Smc	5.3679
FOCKNMEH_00725	CDS	651	COQ5_3	2.1.1.163		2-methoxy-6-polyprenyl-1,4-benzoquinol methylase, mitochondrial	4.5868
FOCKNMEH_00726	CDS	2175				hypothetical protein	6.3753
FOCKNMEH_00727	CDS	1476				hypothetical protein	4.8772
FOCKNMEH_00728	CDS	483				hypothetical protein	3.8912
FOCKNMEH_00729	CDS	840				hypothetical protein	4.0912
FOCKNMEH_00730	CDS	531		2.7.7.1	COG1056	Nicotinamide-nucleotide adenylyltransferase	4.3693
FOCKNMEH_00731	CDS	2133	lon_1	3.4.21.53		Lon protease	4.1676
FOCKNMEH_00732	CDS	186				hypothetical protein	3.8804
FOCKNMEH_00733	CDS	783	IMPDH_2	1.1.1.205		Inosine-5'-monophosphate dehydrogenase	4.3789
FOCKNMEH_00734	CDS	246				hypothetical protein	3.9652
FOCKNMEH_00735	CDS	969				hypothetical protein	4.1975
FOCKNMEH_00736	CDS	639	flpA	2.1.1.-	COG1889	Fibrillarin-like rRNA/tRNA 2'-O-methyltransferase	4.5304
FOCKNMEH_00737	CDS	1365				hypothetical protein	4.3504
FOCKNMEH_00738	CDS	204				hypothetical protein	4.0718
FOCKNMEH_00739	CDS	417				hypothetical protein	9.3268
FOCKNMEH_00740	CDS	699	nth_2	4.2.99.18		Endonuclease III	4.5656
FOCKNMEH_00741	tRNA	86				tRNA-Leu(tag)
FOCKNMEH_00742	CDS	1065				hypothetical protein	4.2515
FOCKNMEH_00743	CDS	1356				hypothetical protein	3.595
FOCKNMEH_00744	CDS	885	malF_1			Trehalose/maltose transport system permease protein MalF	3.9707
FOCKNMEH_00745	CDS	885	malG_1			Trehalose/maltose transport system permease protein MalG	10.0404
FOCKNMEH_00746	CDS	720	malK_2	7.5.2.1		Trehalose/maltose import ATP-binding protein MalK	5.0549
FOCKNMEH_00747	CDS	459				hypothetical protein	4.0695
FOCKNMEH_00748	CDS	1023	tdh	1.1.1.103		L-threonine 3-dehydrogenase	3.9919
FOCKNMEH_00749	CDS	609				hypothetical protein	4.2021
FOCKNMEH_00750	CDS	201				hypothetical protein	6.5101
FOCKNMEH_00751	CDS	918	obg	3.6.5.-		GTPase Obg	4.3001
FOCKNMEH_00752	CDS	465				hypothetical protein	10.162
FOCKNMEH_00753	CDS	846	petE_2			Plastocyanin	4.1236
FOCKNMEH_00754	CDS	357				hypothetical protein	4.0985
FOCKNMEH_00755	CDS	507				hypothetical protein	5.4373
FOCKNMEH_00756	CDS	342				hypothetical protein	3.8716
FOCKNMEH_00757	CDS	177				hypothetical protein	6.4053
FOCKNMEH_00758	CDS	297				hypothetical protein	10.0516
FOCKNMEH_00759	CDS	186				hypothetical protein	7.5344
FOCKNMEH_00760	CDS	1188	OLA1_2			Obg-like ATPase 1	4.1978
FOCKNMEH_00761	CDS	831				hypothetical protein	4.578
FOCKNMEH_00762	CDS	462				hypothetical protein	3.6618
FOCKNMEH_00763	CDS	600	nudL	3.6.1.-		putative Nudix hydrolase NudL	4.884
FOCKNMEH_00764	CDS	1476	proS	6.1.1.15	COG0442	Proline--tRNA ligase	4.0555
FOCKNMEH_00765	tRNA	93				tRNA-Ala(ggc)
FOCKNMEH_00766	CDS	1359				hypothetical protein	3.768
FOCKNMEH_00767	CDS	132				hypothetical protein	4.6655
FOCKNMEH_00768	tRNA	73				tRNA-Thr(cgt)
FOCKNMEH_00769	CDS	996	trm5b	2.1.1.228	COG2520	tRNA (guanine(37)-N1)-methyltransferase Trm5b	4.1793
FOCKNMEH_00770	CDS	1281	btuD_6	7.6.2.8		Vitamin B12 import ATP-binding protein BtuD	4.1251
FOCKNMEH_00771	CDS	1167	btuC_1		COG0609	Cobalamin import system permease protein BtuC	9.4994
FOCKNMEH_00772	CDS	1233	btuF_1			Vitamin B12-binding protein	3.4474
FOCKNMEH_00773	CDS	1248	thrC_1	4.2.3.1	COG0498	Threonine synthase	3.9675
FOCKNMEH_00774	CDS	561				hypothetical protein	10.9624
FOCKNMEH_00775	CDS	1323	thi4_1	2.4.2.59		Thiamine thiazole synthase	4.1464
FOCKNMEH_00776	CDS	453				hypothetical protein	9.7167
FOCKNMEH_00777	CDS	1416				hypothetical protein	3.8272
FOCKNMEH_00778	CDS	1041	adh_1	1.1.1.1	COG1064	NAD-dependent alcohol dehydrogenase	3.9249
FOCKNMEH_00779	CDS	777				hypothetical protein	4.3007
FOCKNMEH_00780	CDS	759	dnaJ_1			Chaperone protein DnaJ	5.7061
FOCKNMEH_00781	CDS	234				hypothetical protein	7.2537
FOCKNMEH_00782	CDS	708				hypothetical protein	4.3968
FOCKNMEH_00783	CDS	1059	frvX	3.4.11.-	COG1363	Tetrahedral aminopeptidase	4.0368
FOCKNMEH_00784	CDS	1302				hypothetical protein	5.8849
FOCKNMEH_00785	CDS	315				hypothetical protein	4.4178
FOCKNMEH_00786	CDS	339				hypothetical protein	4.9571
FOCKNMEH_00787	CDS	1605	purH	3.5.4.10		Bifunctional purine biosynthesis protein PurH	4.1573
FOCKNMEH_00788	CDS	1500	argH_1	4.3.2.1		Argininosuccinate lyase	4.2043
FOCKNMEH_00789	CDS	360				hypothetical protein	3.6024
FOCKNMEH_00790	CDS	1071				hypothetical protein	3.7524
FOCKNMEH_00791	CDS	663				hypothetical protein	9.8115
FOCKNMEH_00792	CDS	678				hypothetical protein	5.563
FOCKNMEH_00793	CDS	759				hypothetical protein	4.4132
FOCKNMEH_00794	CDS	1554				hypothetical protein	4.1039
FOCKNMEH_00795	CDS	1377				hypothetical protein	5.5673
FOCKNMEH_00796	tRNA	73				tRNA-Ala(ggc)
FOCKNMEH_00797	CDS	549				hypothetical protein	3.9117
FOCKNMEH_00798	CDS	1728	btuD_7	7.6.2.8		Vitamin B12 import ATP-binding protein BtuD	4.0227
FOCKNMEH_00799	CDS	4734				hypothetical protein	4.0986
FOCKNMEH_00800	CDS	168				hypothetical protein	3.7937
FOCKNMEH_00801	CDS	870				hypothetical protein	12.3501
FOCKNMEH_00802	CDS	417				hypothetical protein	8.4835
FOCKNMEH_00803	CDS	1257				hypothetical protein	6.2619
FOCKNMEH_00804	CDS	666				hypothetical protein	3.7396
FOCKNMEH_00805	CDS	768				hypothetical protein	4.7555
FOCKNMEH_00806	CDS	513				hypothetical protein	4.4996
FOCKNMEH_00807	CDS	1347				hypothetical protein	4.0947
FOCKNMEH_00808	CDS	2103	sasA_7	2.7.-.-		Adaptive-response sensory-kinase SasA	4.0835
FOCKNMEH_00809	CDS	909				hypothetical protein	3.7651
FOCKNMEH_00810	CDS	195				hypothetical protein	7.7138
FOCKNMEH_00811	CDS	951	maX1_2		COG0530	Sodium/calcium exchanger MaX1	4.3927
FOCKNMEH_00812	CDS	1554				hypothetical protein	3.9392
FOCKNMEH_00813	CDS	1158	ftsZ1_1		COG0206	Cell division protein FtsZ 1	3.7994
FOCKNMEH_00814	CDS	177				hypothetical protein	4.4992
FOCKNMEH_00815	CDS	453	spt5		COG0250	Transcription elongation factor Spt5	4.0106
FOCKNMEH_00816	CDS	963	artA	3.4.22.-	COG4083	Archaeosortase A	4.668
FOCKNMEH_00817	CDS	1245				hypothetical protein	4.5828
FOCKNMEH_00818	CDS	375	metXA_1	2.3.1.31	COG0517	Homoserine O-acetyltransferase	3.9085
FOCKNMEH_00819	CDS	387	metXA_2	2.3.1.31	COG0517	Homoserine O-acetyltransferase	4.1029
FOCKNMEH_00820	CDS	798	dphB	2.1.1.98	COG1798	Diphthine synthase	4.1224
FOCKNMEH_00821	CDS	1896		1.2.7.11		2-oxoacid:ferredoxin oxidoreductase subunit alpha	4.1783
FOCKNMEH_00822	CDS	939		1.2.7.11	COG1013	2-oxoacid:ferredoxin oxidoreductase 2, subunit beta	4.3888
FOCKNMEH_00823	CDS	429	lrpA1			HTH-type transcriptional regulator LrpA1	4.218
FOCKNMEH_00824	CDS	3153	ileS_1	6.1.1.5	COG0060	Isoleucine--tRNA ligase	3.8501
FOCKNMEH_00825	CDS	294				hypothetical protein	4.7562
FOCKNMEH_00826	CDS	1122		2.6.1.57		Aromatic-amino-acid aminotransferase 2	4.1299
FOCKNMEH_00827	CDS	501				hypothetical protein	6.2224
FOCKNMEH_00828	CDS	765				hypothetical protein	6.0009
FOCKNMEH_00829	CDS	300				hypothetical protein	4.5037
FOCKNMEH_00830	CDS	906	hutG	3.5.3.8		Formimidoylglutamase	4.0463
FOCKNMEH_00831	CDS	219				hypothetical protein	4.3243
FOCKNMEH_00832	CDS	291				hypothetical protein	4.0438
FOCKNMEH_00833	CDS	1182	hcaD_2	1.18.1.3		3-phenylpropionate/cinnamic acid dioxygenase ferredoxin--NAD(+) reductase component	4.1177
FOCKNMEH_00834	CDS	951	deoD	2.4.2.1		Purine nucleoside phosphorylase DeoD-type	4.067
FOCKNMEH_00835	CDS	1272				hypothetical protein	3.9065
FOCKNMEH_00836	CDS	1323	dmsC_1		COG5557	Putative dimethyl sulfoxide reductase membrane subunit C	6.1743
FOCKNMEH_00837	CDS	324				hypothetical protein	3.876
FOCKNMEH_00838	CDS	1140				Iron-sulfur cluster carrier protein	3.9227
FOCKNMEH_00839	CDS	438	cdd	3.5.4.5		Cytidine deaminase	3.8461
FOCKNMEH_00840	CDS	1575	gshA_2	6.3.2.2		Glutamate--cysteine ligase	4.284
FOCKNMEH_00841	CDS	774				hypothetical protein	3.8484
FOCKNMEH_00842	CDS	1641				hypothetical protein	4.1473
FOCKNMEH_00843	CDS	408				hypothetical protein	4.3075
FOCKNMEH_00844	CDS	1911	lig	6.5.1.1	COG1793	DNA ligase	4.0569
FOCKNMEH_00845	CDS	687				hypothetical protein	4.0609
FOCKNMEH_00846	CDS	414				hypothetical protein	5.5338
FOCKNMEH_00847	CDS	384				hypothetical protein	3.5852
FOCKNMEH_00848	CDS	1026				hypothetical protein	4.0494
FOCKNMEH_00849	CDS	645	pyrK			Dihydroorotate dehydrogenase B (NAD(+)), electron transfer subunit	3.7109
FOCKNMEH_00850	CDS	330		1.2.7.11		2-oxoacid:ferredoxin oxidoreductase subunit alpha	4.5503
FOCKNMEH_00851	CDS	1431		1.2.7.11	COG0674	2-oxoacid:ferredoxin oxidoreductase 2, subunit alpha	4.0917
FOCKNMEH_00852	CDS	621				hypothetical protein	4.171
FOCKNMEH_00853	CDS	1011				hypothetical protein	7.5329
FOCKNMEH_00854	CDS	327				hypothetical protein	10.2208
FOCKNMEH_00855	CDS	1209	caiA_4	1.3.8.13		Crotonobetainyl-CoA reductase	4.2427
FOCKNMEH_00856	CDS	1149	citZ	2.3.3.16	COG0372	Citrate synthase	4.1807
FOCKNMEH_00857	CDS	1890			COG1855	putative KH and PIN-domain containing protein	4.1526
FOCKNMEH_00858	CDS	717	hisH_1	3.5.1.2		Imidazole glycerol phosphate synthase subunit HisH	4.1104
FOCKNMEH_00859	CDS	804	rutD_1	3.5.1.-		Putative aminoacrylate hydrolase RutD	4.0518
FOCKNMEH_00860	CDS	2781	alaS_1	6.1.1.7	COG0013	Alanine--tRNA ligase	4.0798
FOCKNMEH_00861	CDS	1881	sasA_8	2.7.-.-		Adaptive-response sensory-kinase SasA	4.0535
FOCKNMEH_00862	CDS	279			COG1400	Signal recognition particle 19 kDa protein	4.3655
FOCKNMEH_00863	CDS	231				hypothetical protein	9.1411
FOCKNMEH_00864	CDS	381				hypothetical protein	4.5072
FOCKNMEH_00865	CDS	1503	fpoN	1.12.98.3	COG1007	F(420)H(2) dehydrogenase subunit N	4.8046
FOCKNMEH_00866	CDS	1491	fpoM	1.12.98.3	COG1008	F(420)H(2) dehydrogenase subunit M	9.9007
FOCKNMEH_00867	CDS	696	fpoL_1	1.12.98.3	COG1009	F(420)H(2) dehydrogenase subunit L	5.1913
FOCKNMEH_00868	CDS	1407	fpoL_2	1.12.98.3	COG1009	F(420)H(2) dehydrogenase subunit L	9.2586
FOCKNMEH_00869	CDS	321	fpoK	1.12.98.3	COG0713	F(420)H(2) dehydrogenase subunit K	4.6724
FOCKNMEH_00870	CDS	348				hypothetical protein	3.9566
FOCKNMEH_00871	CDS	210				hypothetical protein	11.8111
FOCKNMEH_00872	CDS	168				hypothetical protein	4.0234
FOCKNMEH_00873	CDS	300	ndhI	7.1.1.-		NAD(P)H-quinone oxidoreductase subunit I, chloroplastic	7.3423
FOCKNMEH_00874	CDS	222	ndhA	7.1.1.-		NAD(P)H-quinone oxidoreductase subunit 1, chloroplastic	10.7594
FOCKNMEH_00875	CDS	855	fpoH	1.12.98.3	COG1005	F(420)H(2) dehydrogenase subunit H	4.7881
FOCKNMEH_00876	CDS	1665	nuoCD	7.1.1.-	COG0649	NADH-quinone oxidoreductase subunit C/D	4.1825
FOCKNMEH_00877	CDS	258	ndhK_1	7.1.1.-		NAD(P)H-quinone oxidoreductase subunit K, chloroplastic	3.9489
FOCKNMEH_00878	CDS	210	fpoB	1.12.98.3	COG0377	F(420)H(2) dehydrogenase subunit B	11.8157
FOCKNMEH_00879	CDS	243	ndhK_2	7.1.1.-		NAD(P)H-quinone oxidoreductase subunit K, chloroplastic	5.7994
FOCKNMEH_00880	CDS	417	fpoA	1.12.98.3	COG0838	F(420)H(2) dehydrogenase subunit A	8.9625
FOCKNMEH_00881	CDS	609	purE	5.4.99.18		N5-carboxyaminoimidazole ribonucleotide mutase	3.8183
FOCKNMEH_00882	CDS	1182	purT	2.1.2.-	COG0027	Formate-dependent phosphoribosylglycinamide formyltransferase	3.9804
FOCKNMEH_00883	CDS	213				hypothetical protein	4.5469
FOCKNMEH_00884	CDS	1518				hypothetical protein	3.4799
FOCKNMEH_00885	CDS	687				hypothetical protein	4.7952
FOCKNMEH_00886	CDS	735				hypothetical protein	4.0419
FOCKNMEH_00887	CDS	1182	cetZ1_1		COG0206	Tubulin-like protein CetZ1	4.292
FOCKNMEH_00888	CDS	1104				hypothetical protein	4.2949
FOCKNMEH_00889	CDS	498				hypothetical protein	4.1243
FOCKNMEH_00890	CDS	912	argE	3.5.1.16		Acetylornithine deacetylase	4.1493
FOCKNMEH_00891	CDS	342				hypothetical protein	6.5135
FOCKNMEH_00892	CDS	915	dapF	5.1.1.7		Diaminopimelate epimerase	4.445
FOCKNMEH_00893	CDS	1473	lysA	4.1.1.20	COG0019	Diaminopimelate decarboxylase	4.2299
FOCKNMEH_00894	CDS	450	dapD_1	2.3.1.117		2,3,4,5-tetrahydropyridine-2,6-dicarboxylate N-succinyltransferase	4.0988
FOCKNMEH_00895	CDS	435	dapD_2	2.3.1.117		2,3,4,5-tetrahydropyridine-2,6-dicarboxylate N-succinyltransferase	4.6582
FOCKNMEH_00896	tRNA	94				tRNA-Ala(cgc)
FOCKNMEH_00897	CDS	864	gph_2	3.1.3.18		Phosphoglycolate phosphatase	7.617
FOCKNMEH_00898	CDS	933				hypothetical protein	4.203
FOCKNMEH_00899	CDS	1557	proA_2	1.2.1.41		Gamma-glutamyl phosphate reductase	4.2727
FOCKNMEH_00900	CDS	3852				hypothetical protein	4.4162
FOCKNMEH_00901	CDS	510	tgtA_2	2.4.2.48	COG0343	tRNA-guanine(15) transglycosylase	4.1475
FOCKNMEH_00902	CDS	1047				hypothetical protein	3.4862
FOCKNMEH_00903	CDS	807		3.5.5.1	COG0388	Nitrilase	4.3368
FOCKNMEH_00904	CDS	432				hypothetical protein	4.2416
FOCKNMEH_00905	CDS	228				hypothetical protein	6.8568
FOCKNMEH_00906	CDS	183				hypothetical protein	3.9523
FOCKNMEH_00907	CDS	1032				hypothetical protein	4.2539
FOCKNMEH_00908	CDS	360	cheY_1			Chemotaxis protein CheY	3.762
FOCKNMEH_00909	CDS	381				hypothetical protein	4.2129
FOCKNMEH_00910	CDS	1035	aglJ	2.4.1.-	COG0463	Glycosyltransferase AglJ	4.6008
FOCKNMEH_00911	CDS	1029				hypothetical protein	3.9909
FOCKNMEH_00912	CDS	942				hypothetical protein	5.0501
FOCKNMEH_00913	CDS	1212				hypothetical protein	7.6222
FOCKNMEH_00914	CDS	591	btuD_8	7.6.2.8		Vitamin B12 import ATP-binding protein BtuD	4.2339
FOCKNMEH_00915	CDS	1344	btuD_9	7.6.2.8		Vitamin B12 import ATP-binding protein BtuD	4.3895
FOCKNMEH_00916	CDS	540				hypothetical protein	4.8728
FOCKNMEH_00917	CDS	1329	btuD_10	7.6.2.8		Vitamin B12 import ATP-binding protein BtuD	4.1011
FOCKNMEH_00918	CDS	429				hypothetical protein	4.2484
FOCKNMEH_00919	CDS	1053				hypothetical protein	6.816
FOCKNMEH_00920	CDS	957				hypothetical protein	7.6647
FOCKNMEH_00921	CDS	2004	sgrR			HTH-type transcriptional regulator SgrR	3.6308
FOCKNMEH_00922	CDS	762				hypothetical protein	4.2543
FOCKNMEH_00923	CDS	321				hypothetical protein	3.7209
FOCKNMEH_00924	CDS	1167	dnaJ_2			Chaperone protein DnaJ	4.305
FOCKNMEH_00925	CDS	1947	dnaK			Chaperone protein DnaK	3.6709
FOCKNMEH_00926	CDS	645	tpiA	5.3.1.1		Triosephosphate isomerase	3.8036
FOCKNMEH_00927	CDS	795				hypothetical protein	3.9158
FOCKNMEH_00928	CDS	411	bdbC			disulfide formation protein	9.7602
FOCKNMEH_00929	CDS	537				hypothetical protein	4.0635
FOCKNMEH_00930	CDS	735				hypothetical protein	8.632
FOCKNMEH_00931	CDS	504	aroA	2.5.1.19		3-phosphoshikimate 1-carboxyvinyltransferase	4.4028
FOCKNMEH_00932	CDS	1200		7.3.2.7	COG0003	Putative arsenical pump-driving ATPase	3.8814
FOCKNMEH_00933	CDS	636				hypothetical protein	5.9079
FOCKNMEH_00934	CDS	759				hypothetical protein	4.3283
FOCKNMEH_00935	CDS	792				hypothetical protein	6.0054
FOCKNMEH_00936	CDS	699				hypothetical protein	4.5232
FOCKNMEH_00937	CDS	1053	egsA	1.1.1.261	COG0371	Glycerol-1-phosphate dehydrogenase [NAD(P)+]	4.4402
FOCKNMEH_00938	CDS	660				hypothetical protein	7.9024
FOCKNMEH_00939	CDS	1323				hypothetical protein	4.2167
FOCKNMEH_00940	CDS	444				hypothetical protein	4.4317
FOCKNMEH_00941	CDS	753	nadK_1	2.7.1.23		NAD kinase	4.2084
FOCKNMEH_00942	CDS	279				hypothetical protein	3.8652
FOCKNMEH_00943	CDS	432				hypothetical protein	4.0779
FOCKNMEH_00944	CDS	789	petD			Cytochrome b6-f complex subunit 4	4.5352
FOCKNMEH_00945	CDS	810	petB			Cytochrome b6	6.3934
FOCKNMEH_00946	CDS	390				hypothetical protein	5.9301
FOCKNMEH_00947	CDS	645				hypothetical protein	4.2537
FOCKNMEH_00948	CDS	831				hypothetical protein	3.857
FOCKNMEH_00949	CDS	477				hypothetical protein	6.3417
FOCKNMEH_00950	CDS	621	gph_3	3.1.3.18		Phosphoglycolate phosphatase	4.1576
FOCKNMEH_00951	CDS	873	gloB_1	3.1.2.6		Hydroxyacylglutathione hydrolase	4.1773
FOCKNMEH_00952	CDS	1854				hypothetical protein	4.2428
FOCKNMEH_00953	CDS	396				hypothetical protein	10.0947
FOCKNMEH_00954	CDS	156				hypothetical protein	3.4983
FOCKNMEH_00955	CDS	417				hypothetical protein	4.2412
FOCKNMEH_00956	CDS	1278	mnmC	2.1.1.61		tRNA 5-methylaminomethyl-2-thiouridine biosynthesis bifunctional protein MnmC	3.998
FOCKNMEH_00957	CDS	1032				hypothetical protein	4.0378
FOCKNMEH_00958	CDS	336				hypothetical protein	4.1955
FOCKNMEH_00959	CDS	1083	malG_2			Trehalose/maltose transport system permease protein MalG	8.9977
FOCKNMEH_00960	CDS	996				hypothetical protein	8.6773
FOCKNMEH_00961	CDS	1311				hypothetical protein	3.4318
FOCKNMEH_00962	CDS	1134	malK_3	7.5.2.1		Trehalose/maltose import ATP-binding protein MalK	3.9815
FOCKNMEH_00963	CDS	2319	mutL_1			DNA mismatch repair protein MutL	4.0036
FOCKNMEH_00964	CDS	1161	fadA_2	2.3.1.16		3-ketoacyl-CoA thiolase	4.0502
FOCKNMEH_00965	CDS	474				hypothetical protein	3.7544
FOCKNMEH_00966	CDS	762				hypothetical protein	4.1099
FOCKNMEH_00967	CDS	1632				hypothetical protein	3.3635
FOCKNMEH_00968	CDS	1275				hypothetical protein	3.7921
FOCKNMEH_00969	CDS	324				hypothetical protein	3.8493
FOCKNMEH_00970	CDS	1047	mshA_4	2.4.1.250		D-inositol-3-phosphate glycosyltransferase	4.092
FOCKNMEH_00971	CDS	279	rpoL	2.7.7.6	COG1761	DNA-directed RNA polymerase subunit L	3.7785
FOCKNMEH_00972	CDS	477	mshD_2	2.3.1.189		Mycothiol acetyltransferase	3.9184
FOCKNMEH_00973	CDS	648	rps3ae		COG1890	30S ribosomal protein S3Ae	4.515
FOCKNMEH_00974	CDS	405				hypothetical protein	3.8643
FOCKNMEH_00975	CDS	1275				hypothetical protein	4.052
FOCKNMEH_00976	CDS	498			COG0184	30S ribosomal protein S15	4.3804
FOCKNMEH_00977	CDS	1653				hypothetical protein	4.0172
FOCKNMEH_00978	CDS	267				hypothetical protein	4.2917
FOCKNMEH_00979	CDS	735		1.18.1.2		Ferredoxin--NADP reductase	4.3688
FOCKNMEH_00980	CDS	708	polC_1	2.7.7.7		DNA polymerase III PolC-type	5.1534
FOCKNMEH_00981	CDS	636				hypothetical protein	5.4667
FOCKNMEH_00982	CDS	642		3.2.2.-	COG1573	Type-5 uracil-DNA glycosylase	4.1454
FOCKNMEH_00983	CDS	174				hypothetical protein	4.8441
FOCKNMEH_00984	CDS	732	psmB	3.4.25.1	COG0638	Proteasome subunit beta	4.1143
FOCKNMEH_00985	CDS	741				hypothetical protein	5.6194
FOCKNMEH_00986	CDS	612				hypothetical protein	9.3792
FOCKNMEH_00987	CDS	588				hypothetical protein	3.9842
FOCKNMEH_00988	CDS	360				hypothetical protein	6.5485
FOCKNMEH_00989	CDS	255				hypothetical protein	3.6618
FOCKNMEH_00990	CDS	255				hypothetical protein	4.4885
FOCKNMEH_00991	CDS	573		3.6.1.-		Inosine/xanthosine triphosphatase	3.9702
FOCKNMEH_00992	CDS	801	btuF_2		COG0614	Cobalamin-binding protein	4.218
FOCKNMEH_00993	CDS	975	tfb2_3		COG1405	Transcription initiation factor IIB 2	5.0656
FOCKNMEH_00994	CDS	708	aroD	4.2.1.10	COG0710	3-dehydroquinate dehydratase	4.1073
FOCKNMEH_00995	CDS	981				hypothetical protein	8.3809
FOCKNMEH_00996	CDS	864	nfi	3.1.21.7		Endonuclease V	4.148
FOCKNMEH_00997	CDS	273				hypothetical protein	4.1695
FOCKNMEH_00998	CDS	258				hypothetical protein	3.9132
FOCKNMEH_00999	CDS	447				hypothetical protein	4.0156
FOCKNMEH_01000	CDS	1413				hypothetical protein	4.169
FOCKNMEH_01001	CDS	768	cfbC	6.3.3.7	COG1348	Ni-sirohydrochlorin a,c-diamide reductive cyclase complex, component CfbC	4.406
FOCKNMEH_01002	CDS	591				hypothetical protein	3.79
FOCKNMEH_01003	CDS	630				hypothetical protein	5.8229
FOCKNMEH_01004	CDS	2379	ppsA	2.7.9.2	COG0574	Phosphoenolpyruvate synthase	4.048
FOCKNMEH_01005	CDS	978	mfnA	4.1.1.11	COG0076	L-aspartate/L-glutamate decarboxylase	4.3834
FOCKNMEH_01006	CDS	666				hypothetical protein	5.9875
FOCKNMEH_01007	CDS	1050				hypothetical protein	5.0056
FOCKNMEH_01008	CDS	1806	tolB_2			Tol-Pal system protein TolB	4.0983
FOCKNMEH_01009	CDS	282				hypothetical protein	4.0335
FOCKNMEH_01010	CDS	153				hypothetical protein	3.1678
FOCKNMEH_01011	CDS	2232	copB_1	7.2.2.9	COG2217	Copper-exporting P-type ATPase B	4.0051
FOCKNMEH_01012	CDS	834				hypothetical protein	8.1198
FOCKNMEH_01013	CDS	450	petE_3			Plastocyanin	4.3757
FOCKNMEH_01014	CDS	339	pth	3.1.1.29	COG1990	Peptidyl-tRNA hydrolase	7.6816
FOCKNMEH_01015	CDS	1506	truD	5.4.99.27	COG0585	putative tRNA pseudouridine synthase D	4.3534
FOCKNMEH_01016	CDS	177	guaAA	6.3.5.2	COG0518	GMP synthase [glutamine-hydrolyzing] subunit A	3.7915
FOCKNMEH_01017	CDS	288				hypothetical protein	3.2794
FOCKNMEH_01018	CDS	399	pfdB		COG1382	Prefoldin subunit beta	3.5668
FOCKNMEH_01019	CDS	258				hypothetical protein	4.7966
FOCKNMEH_01020	CDS	135	rpoP	2.7.7.6		DNA-directed RNA polymerase subunit P	7.9233
FOCKNMEH_01021	CDS	267			COG1997	50S ribosomal protein L37Ae	9.0944
FOCKNMEH_01022	CDS	936	thi4_2	2.4.2.59	COG1635	Thiamine thiazole synthase	3.9795
FOCKNMEH_01023	CDS	1758		2.7.1.40	COG0469	Pyruvate kinase	4.1479
FOCKNMEH_01024	CDS	315				hypothetical protein	3.4826
FOCKNMEH_01025	CDS	648				hypothetical protein	3.8692
FOCKNMEH_01026	CDS	744				hypothetical protein	3.8567
FOCKNMEH_01027	CDS	624	dcd	3.5.4.30	COG0717	dCTP deaminase, dUMP-forming	4.0853
FOCKNMEH_01028	CDS	915				hypothetical protein	4.1438
FOCKNMEH_01029	CDS	1743	sasA_9	2.7.-.-		Adaptive-response sensory-kinase SasA	4.2611
FOCKNMEH_01030	CDS	2148	metG	6.1.1.10	COG0073	Methionine--tRNA ligase	3.9305
FOCKNMEH_01031	CDS	210				hypothetical protein	4.2994
FOCKNMEH_01032	CDS	435				hypothetical protein	3.5668
FOCKNMEH_01033	CDS	243	btuD_11	7.6.2.8		Vitamin B12 import ATP-binding protein BtuD	4.0548
FOCKNMEH_01034	CDS	1113	btuC_2			Vitamin B12 import system permease protein BtuC	9.3399
FOCKNMEH_01035	CDS	1218				hypothetical protein	3.8125
FOCKNMEH_01036	CDS	870				hypothetical protein	4.5163
FOCKNMEH_01037	CDS	678	arfC	1.1.1.302	COG1985	2,5-diamino-6-ribosylamino-4(3H)-pyrimidinone 5'-phosphate reductase	4.1844
FOCKNMEH_01038	CDS	924				hypothetical protein	4.1323
FOCKNMEH_01039	CDS	936				hypothetical protein	3.8541
FOCKNMEH_01040	CDS	1137				hypothetical protein	4.1675
FOCKNMEH_01041	CDS	726	aroE	1.1.1.25	COG0169	Shikimate dehydrogenase (NADP(+))	4.0808
FOCKNMEH_01042	CDS	420				hypothetical protein	3.6088
FOCKNMEH_01043	CDS	459				hypothetical protein	9.1047
FOCKNMEH_01044	CDS	576				hypothetical protein	3.3465
FOCKNMEH_01045	CDS	1167				hypothetical protein	4.3465
FOCKNMEH_01046	CDS	423	menF_3	5.4.4.2		Isochorismate synthase MenF	4.196
FOCKNMEH_01047	CDS	672	trpG_2	4.1.3.27	COG0512	Anthranilate synthase component 2	4.6711
FOCKNMEH_01048	CDS	942	ilvE_1	2.6.1.42	COG0115	Putative branched-chain-amino-acid aminotransferase	4.2312
FOCKNMEH_01049	CDS	600				hypothetical protein	4.2417
FOCKNMEH_01050	CDS	471				hypothetical protein	3.9691
FOCKNMEH_01051	CDS	447				hypothetical protein	4.8224
FOCKNMEH_01052	CDS	456				hypothetical protein	3.7647
FOCKNMEH_01053	CDS	906	dapA	4.3.3.7		4-hydroxy-tetrahydrodipicolinate synthase	3.9531
FOCKNMEH_01054	CDS	1494				hypothetical protein	4.8374
FOCKNMEH_01055	CDS	660				hypothetical protein	8.6775
FOCKNMEH_01056	CDS	423				hypothetical protein	3.8387
FOCKNMEH_01057	CDS	720	COQ5_4	2.1.1.163		2-methoxy-6-polyprenyl-1,4-benzoquinol methylase, mitochondrial	4.3149
FOCKNMEH_01058	CDS	393				hypothetical protein	4.5992
FOCKNMEH_01059	CDS	273				hypothetical protein	4.5499
FOCKNMEH_01060	CDS	1056				hypothetical protein	4.5182
FOCKNMEH_01061	CDS	417	hisF_1	4.3.2.10	COG0107	Imidazole glycerol phosphate synthase subunit HisF	4.1019
FOCKNMEH_01062	CDS	186				hypothetical protein	4.1358
FOCKNMEH_01063	CDS	1857				hypothetical protein	4.0431
FOCKNMEH_01064	CDS	2304	glgB	2.4.1.18		1,4-alpha-glucan branching enzyme GlgB	4.0653
FOCKNMEH_01065	CDS	1062	trmB_2		COG1378	HTH-type sugar sensing transcriptional regulator TrmB	4.1444
FOCKNMEH_01066	CDS	1092				hypothetical protein	4.3844
FOCKNMEH_01067	CDS	177				hypothetical protein	4.3823
FOCKNMEH_01068	CDS	747				hypothetical protein	3.89
FOCKNMEH_01069	CDS	90				hypothetical protein	3.876
FOCKNMEH_01070	CDS	1227				hypothetical protein	3.9861
FOCKNMEH_01071	CDS	930	btuD_12	7.6.2.8		Vitamin B12 import ATP-binding protein BtuD	4.2142
FOCKNMEH_01072	CDS	1200	btuC_3			Vitamin B12 import system permease protein BtuC	9.8346
FOCKNMEH_01073	CDS	1035	thi4_3	2.4.2.59		Thiamine thiazole synthase	3.9953
FOCKNMEH_01074	CDS	1266				hypothetical protein	3.8233
FOCKNMEH_01075	CDS	915	rio2	2.7.11.1	COG0478	RIO-type serine/threonine-protein kinase Rio2	4.5075
FOCKNMEH_01076	CDS	639				hypothetical protein	4.1639
FOCKNMEH_01077	CDS	1050	gad_1	4.2.1.39	COG4948	D-gluconate dehydratase	4.2484
FOCKNMEH_01078	CDS	939	rhaD_2	1.1.1.377	COG1028	L-rhamnose 1-dehydrogenase (NADP(+))	4.7354
FOCKNMEH_01079	CDS	957	kdgK_1	2.7.1.45	COG0524	2-dehydro-3-deoxygluconokinase	4.493
FOCKNMEH_01080	CDS	849	lplA	6.3.1.20	COG0095	Lipoate-protein ligase A subunit 1	4.2807
FOCKNMEH_01081	CDS	459	nfo	3.1.21.2		endonuclease 4	4.0067
FOCKNMEH_01082	CDS	507				hypothetical protein	3.7101
FOCKNMEH_01083	CDS	861	COQ5_5	2.1.1.163		2-methoxy-6-polyprenyl-1,4-benzoquinol methylase, mitochondrial	4.1475
FOCKNMEH_01084	CDS	1101				hypothetical protein	4.4346
FOCKNMEH_01085	CDS	618				hypothetical protein	3.9597
FOCKNMEH_01086	CDS	1788	ycdX	3.1.3.-		phosphatase YcdX	4.0002
FOCKNMEH_01087	CDS	567	mdtG_3			Multidrug resistance protein MdtG	7.6931
FOCKNMEH_01088	CDS	705				hypothetical protein	11.8179
FOCKNMEH_01089	CDS	858				hypothetical protein	3.5964
FOCKNMEH_01090	CDS	285				hypothetical protein	7.3637
FOCKNMEH_01091	CDS	1449			COG0541	Signal recognition particle 54 kDa protein	4.1568
FOCKNMEH_01092	CDS	477				hypothetical protein	4.15
FOCKNMEH_01093	CDS	303				hypothetical protein	4.3198
FOCKNMEH_01094	CDS	768				hypothetical protein	4.2063
FOCKNMEH_01095	CDS	870		2.7.1.169	COG1829	Pantoate kinase	4.0231
FOCKNMEH_01096	CDS	519				hypothetical protein	4.2377
FOCKNMEH_01097	CDS	486				hypothetical protein	6.5451
FOCKNMEH_01098	CDS	1053				hypothetical protein	3.9451
FOCKNMEH_01099	CDS	489				hypothetical protein	4.7164
FOCKNMEH_01100	tRNA	73				tRNA-Gln(ttg)
FOCKNMEH_01101	CDS	591				hypothetical protein	4.1922
FOCKNMEH_01102	CDS	195	copA_4	7.2.2.8	COG2217	putative copper-exporting P-type ATPase	3.0736
FOCKNMEH_01103	CDS	882	gmd	4.2.1.47		GDP-mannose 4,6-dehydratase	3.9976
FOCKNMEH_01104	CDS	351				hypothetical protein	9.1144
FOCKNMEH_01105	CDS	831	smc_3			Chromosome partition protein Smc	3.9275
FOCKNMEH_01106	CDS	1296				hypothetical protein	3.9457
FOCKNMEH_01107	CDS	1119				hypothetical protein	3.9615
FOCKNMEH_01108	CDS	1047				hypothetical protein	3.8167
FOCKNMEH_01109	CDS	546				hypothetical protein	4.7706
FOCKNMEH_01110	CDS	402				hypothetical protein	3.4649
FOCKNMEH_01111	CDS	327				hypothetical protein	3.9393
FOCKNMEH_01112	CDS	837				hypothetical protein	3.6508
FOCKNMEH_01113	CDS	528				hypothetical protein	3.2704
FOCKNMEH_01114	CDS	621				hypothetical protein	3.4427
FOCKNMEH_01115	CDS	237				hypothetical protein	3.5998
FOCKNMEH_01116	CDS	1017				hypothetical protein	4.3099
FOCKNMEH_01117	CDS	1185				hypothetical protein	4.6322
FOCKNMEH_01118	CDS	1029	uppS_1	2.5.1.89		Ditrans,polycis-undecaprenyl-diphosphate synthase ((2E,6E)-farnesyl-diphosphate specific)	4.5343
FOCKNMEH_01119	CDS	282				hypothetical protein	4.8673
FOCKNMEH_01120	CDS	1236				hypothetical protein	4.7378
FOCKNMEH_01121	CDS	1230				hypothetical protein	4.7177
FOCKNMEH_01122	CDS	705			COG1136	putative ABC transporter ATP-binding protein	6.8888
FOCKNMEH_01123	CDS	2526				hypothetical protein	3.5158
FOCKNMEH_01124	CDS	135				hypothetical protein	9.8846
FOCKNMEH_01125	CDS	1197				hypothetical protein	3.4968
FOCKNMEH_01126	CDS	228				hypothetical protein	4.8014
FOCKNMEH_01127	CDS	1116				hypothetical protein	4.2352
FOCKNMEH_01128	CDS	990				hypothetical protein	4.0878
FOCKNMEH_01129	CDS	864				hypothetical protein	4.0346
FOCKNMEH_01130	CDS	915				hypothetical protein	4.5088
FOCKNMEH_01131	CDS	2061				hypothetical protein	3.9391
FOCKNMEH_01132	CDS	1851	sasA_10	2.7.-.-		Adaptive-response sensory-kinase SasA	4.1708
FOCKNMEH_01133	CDS	564				hypothetical protein	9.5318
FOCKNMEH_01134	CDS	912	hldD_2	5.1.3.20		ADP-L-glycero-D-manno-heptose-6-epimerase	4.1022
FOCKNMEH_01135	CDS	192				hypothetical protein	7.5122
FOCKNMEH_01136	CDS	936	hldD_3	5.1.3.20		ADP-L-glycero-D-manno-heptose-6-epimerase	3.9268
FOCKNMEH_01137	CDS	378				hypothetical protein	8.7339
FOCKNMEH_01138	CDS	2586				hypothetical protein	4.1752
FOCKNMEH_01139	CDS	753				hypothetical protein	8.1025
FOCKNMEH_01140	CDS	282				hypothetical protein	10.2363
FOCKNMEH_01141	CDS	747	cdc6_1		COG1474	ORC1-type DNA replication protein	4.1877
FOCKNMEH_01142	CDS	471	cdc6_2		COG1474	ORC1-type DNA replication protein	6.0226
FOCKNMEH_01143	CDS	816				hypothetical protein	4.5312
FOCKNMEH_01144	CDS	561				hypothetical protein	4.7385
FOCKNMEH_01145	CDS	693				hypothetical protein	5.1625
FOCKNMEH_01146	CDS	1341				hypothetical protein	8.811
FOCKNMEH_01147	CDS	339				hypothetical protein	4.0501
FOCKNMEH_01148	CDS	294				hypothetical protein	4.0167
FOCKNMEH_01149	CDS	315				hypothetical protein	4.7751
FOCKNMEH_01150	CDS	786	wtpC_1	3.6.3.-	COG3839	Molybdate/tungstate import ATP-binding protein WtpC	3.9981
FOCKNMEH_01151	CDS	861				hypothetical protein	8.7102
FOCKNMEH_01152	CDS	915				hypothetical protein	7.5179
FOCKNMEH_01153	CDS	540				hypothetical protein	3.6598
FOCKNMEH_01154	CDS	144				hypothetical protein	11.5424
FOCKNMEH_01155	CDS	2037				hypothetical protein	4.7344
FOCKNMEH_01156	CDS	477				hypothetical protein	4.514
FOCKNMEH_01157	CDS	312				hypothetical protein	4.8594
FOCKNMEH_01158	CDS	1140	mshA_5	2.4.1.250		D-inositol-3-phosphate glycosyltransferase	4.5243
FOCKNMEH_01159	CDS	438				hypothetical protein	4.8364
FOCKNMEH_01160	CDS	603				hypothetical protein	6.3994
FOCKNMEH_01161	CDS	915				hypothetical protein	4.6276
FOCKNMEH_01162	CDS	717				hypothetical protein	9.5582
FOCKNMEH_01163	CDS	408				hypothetical protein	8.2128
FOCKNMEH_01164	CDS	1107	gtfA	2.4.1.-		UDP-N-acetylglucosamine--peptide N-acetylglucosaminyltransferase GtfA subunit	6.9118
FOCKNMEH_01165	CDS	843				hypothetical protein	5.6905
FOCKNMEH_01166	CDS	927				hypothetical protein	8.8966
FOCKNMEH_01167	CDS	1467	wzxE			Lipid III flippase	7.4784
FOCKNMEH_01168	CDS	1365				hypothetical protein	4.625
FOCKNMEH_01169	CDS	243				hypothetical protein	6.802
FOCKNMEH_01170	CDS	237				hypothetical protein	10.6002
FOCKNMEH_01171	CDS	1656				hypothetical protein	9.3519
FOCKNMEH_01172	CDS	1113				hypothetical protein	4.719
FOCKNMEH_01173	CDS	1254				hypothetical protein	4.5419
FOCKNMEH_01174	CDS	453				hypothetical protein	4.7821
FOCKNMEH_01175	CDS	618				hypothetical protein	4.3418
FOCKNMEH_01176	CDS	606	treT	2.4.1.245	COG0438	Trehalose synthase	4.1678
FOCKNMEH_01177	CDS	444				hypothetical protein	6.7998
FOCKNMEH_01178	CDS	231				hypothetical protein	3.6955
FOCKNMEH_01179	CDS	108				hypothetical protein	4.5385
FOCKNMEH_01180	CDS	432				hypothetical protein	7.1617
FOCKNMEH_01181	CDS	312	mshA_6	2.4.1.250		D-inositol-3-phosphate glycosyltransferase	3.7027
FOCKNMEH_01182	CDS	483				hypothetical protein	3.842
FOCKNMEH_01183	CDS	906				hypothetical protein	4.6227
FOCKNMEH_01184	CDS	1194	cdc6_3		COG1474	ORC1-type DNA replication protein	4.357
FOCKNMEH_01185	CDS	1092				hypothetical protein	4.2096
FOCKNMEH_01186	CDS	972	cysD_2	2.7.7.4		Sulfate adenylyltransferase subunit 2	3.8539
FOCKNMEH_01187	CDS	2856				hypothetical protein	6.3814
FOCKNMEH_01188	CDS	258				hypothetical protein	3.7009
FOCKNMEH_01189	CDS	651				hypothetical protein	5.0205
FOCKNMEH_01190	CDS	630				hypothetical protein	4.3895
FOCKNMEH_01191	CDS	456				hypothetical protein	4.4024
FOCKNMEH_01192	CDS	312				hypothetical protein	4.9166
FOCKNMEH_01193	CDS	543				hypothetical protein	4.2022
FOCKNMEH_01194	CDS	525				hypothetical protein	4.4091
FOCKNMEH_01195	CDS	291				hypothetical protein	3.987
FOCKNMEH_01196	CDS	741				hypothetical protein	5.1969
FOCKNMEH_01197	CDS	270				hypothetical protein	6.5418
FOCKNMEH_01198	CDS	402				hypothetical protein	3.8691
FOCKNMEH_01199	CDS	573				hypothetical protein	4.1967
FOCKNMEH_01200	CDS	411				hypothetical protein	4.8481
FOCKNMEH_01201	CDS	1293				hypothetical protein	4.9871
FOCKNMEH_01202	CDS	1257				hypothetical protein	5.9652
FOCKNMEH_01203	CDS	144				hypothetical protein	4.9451
FOCKNMEH_01204	CDS	2250				hypothetical protein	4.3141
FOCKNMEH_01205	CDS	1332				hypothetical protein	4.533
FOCKNMEH_01206	CDS	726				hypothetical protein	6.2178
FOCKNMEH_01207	CDS	282				hypothetical protein	4.3654
FOCKNMEH_01208	CDS	462				hypothetical protein	4.2506
FOCKNMEH_01209	CDS	1281				hypothetical protein	5.1622
FOCKNMEH_01210	CDS	900				hypothetical protein	11.7969
FOCKNMEH_01211	CDS	357				hypothetical protein	4.5199
FOCKNMEH_01212	CDS	333	dmsD		COG3381	Putative dimethyl sulfoxide reductase chaperone	4.1491
FOCKNMEH_01213	CDS	1329	dmsC_2		COG5557	Putative dimethyl sulfoxide reductase membrane subunit C	6.2529
FOCKNMEH_01214	CDS	684	dmsB		COG0437	Putative dimethyl sulfoxide reductase iron-sulfur subunit B	3.8915
FOCKNMEH_01215	CDS	2472	dmsA	1.8.5.3	COG0243	Putative dimethyl sulfoxide reductase catalytic subunit A	4.409
FOCKNMEH_01216	CDS	252				hypothetical protein	3.9165
FOCKNMEH_01217	CDS	639				hypothetical protein	10.704
FOCKNMEH_01218	CDS	603				hypothetical protein	4.2704
FOCKNMEH_01219	CDS	288				hypothetical protein	6.3464
FOCKNMEH_01220	CDS	1152				hypothetical protein	3.896
FOCKNMEH_01221	CDS	1314				hypothetical protein	4.1485
FOCKNMEH_01222	CDS	543				hypothetical protein	4.3356
FOCKNMEH_01223	CDS	717				hypothetical protein	3.3612
FOCKNMEH_01224	CDS	612				hypothetical protein	3.3922
FOCKNMEH_01225	CDS	2580				hypothetical protein	3.2919
FOCKNMEH_01226	CDS	2211				hypothetical protein	3.192
FOCKNMEH_01227	CDS	867				hypothetical protein	10.0107
FOCKNMEH_01228	CDS	831				hypothetical protein	4.1174
FOCKNMEH_01229	CDS	1224				hypothetical protein	6.1511
FOCKNMEH_01230	CDS	813				hypothetical protein	7.6679
FOCKNMEH_01231	CDS	1083		1.3.7.11	COG0644	Digeranylgeranylglycerophospholipid reductase	4.7419
FOCKNMEH_01232	CDS	1695				hypothetical protein	4.0842
FOCKNMEH_01233	CDS	1152				hypothetical protein	4.325
FOCKNMEH_01234	CDS	885				hypothetical protein	5.153
FOCKNMEH_01235	CDS	273				hypothetical protein	7.7001
FOCKNMEH_01236	CDS	471				hypothetical protein	3.7945
FOCKNMEH_01237	CDS	591				hypothetical protein	4.6204
FOCKNMEH_01238	CDS	150				hypothetical protein	4.2642
FOCKNMEH_01239	CDS	756	cysG_2	4.99.1.4		Siroheme synthase	4.1847
FOCKNMEH_01240	CDS	1188	btuD_13	7.6.2.8		Vitamin B12 import ATP-binding protein BtuD	4.0298
FOCKNMEH_01241	CDS	294	purL_1	6.3.5.3		Phosphoribosylformylglycinamidine synthase subunit PurL	3.7471
FOCKNMEH_01242	CDS	1941	purL_2	6.3.5.3		Phosphoribosylformylglycinamidine synthase subunit PurL	4.2058
FOCKNMEH_01243	CDS	636				hypothetical protein	10.6896
FOCKNMEH_01244	CDS	1098	sasA_11	2.7.-.-		Adaptive-response sensory-kinase SasA	4.1974
FOCKNMEH_01245	CDS	423				hypothetical protein	3.8479
FOCKNMEH_01246	CDS	630				hypothetical protein	4.337
FOCKNMEH_01247	CDS	948				hypothetical protein	3.7245
FOCKNMEH_01248	CDS	555				hypothetical protein	10.2346
FOCKNMEH_01249	CDS	1608				hypothetical protein	4.6955
FOCKNMEH_01250	CDS	588				hypothetical protein	8.9667
FOCKNMEH_01251	CDS	696	gpt	2.4.2.22		Xanthine phosphoribosyltransferase	3.9539
FOCKNMEH_01252	CDS	714				hypothetical protein	3.9395
FOCKNMEH_01253	CDS	252				hypothetical protein	4.6512
FOCKNMEH_01254	CDS	1131	mqo	1.1.5.4		malate:quinone oxidoreductase	3.8816
FOCKNMEH_01255	CDS	153				hypothetical protein	4.1399
FOCKNMEH_01256	CDS	999				hypothetical protein	6.5328
FOCKNMEH_01257	CDS	867	mtnP	2.4.2.28	COG0005	S-methyl-5'-thioadenosine phosphorylase	4.0661
FOCKNMEH_01258	CDS	1095	scpA			Segregation and condensation protein A	3.6255
FOCKNMEH_01259	CDS	3453	smc_4		COG1196	Chromosome partition protein Smc	3.919
FOCKNMEH_01260	CDS	474				hypothetical protein	3.432
FOCKNMEH_01261	CDS	618				hypothetical protein	4.0783
FOCKNMEH_01262	CDS	180	nikR_2			Nickel-responsive regulator	4.8009
FOCKNMEH_01263	CDS	1185	ftsZ1_2		COG0206	Cell division protein FtsZ 1	4.2704
FOCKNMEH_01264	CDS	1014	ttuA	2.8.1.-	COG0037	tRNA-5-methyluridine(54) 2-sulfurtransferase	4.2148
FOCKNMEH_01265	CDS	519				hypothetical protein	4.7896
FOCKNMEH_01266	CDS	954	menH_2	4.2.99.20		2-succinyl-6-hydroxy-2,4-cyclohexadiene-1-carboxylate synthase	4.141
FOCKNMEH_01267	CDS	1176	icmF_3	5.4.99.13		Fused isobutyryl-CoA mutase	4.2615
FOCKNMEH_01268	CDS	420	icmF_4	5.4.99.13		Fused isobutyryl-CoA mutase	4.1398
FOCKNMEH_01269	CDS	945				hypothetical protein	4.276
FOCKNMEH_01270	CDS	837			COG0530	putative membrane protein	4.3224
FOCKNMEH_01271	CDS	477	arsC_1	1.20.4.-		Putative arsenate reductase	3.9435
FOCKNMEH_01272	CDS	702				hypothetical protein	3.877
FOCKNMEH_01273	CDS	525				hypothetical protein	10.2583
FOCKNMEH_01274	CDS	1773				hypothetical protein	9.263
FOCKNMEH_01275	CDS	975				hypothetical protein	4.3119
FOCKNMEH_01276	CDS	1002				hypothetical protein	3.4613
FOCKNMEH_01277	CDS	297				hypothetical protein	4.2075
FOCKNMEH_01278	CDS	1941	lutA_3			Lactate utilization protein A	3.9463
FOCKNMEH_01279	CDS	714	ecfT			Energy-coupling factor transporter transmembrane protein EcfT	12.304
FOCKNMEH_01280	CDS	798	glcV_2	7.5.2.-	COG3839	Glucose import ATP-binding protein GlcV	3.9262
FOCKNMEH_01281	CDS	582				hypothetical protein	4.2136
FOCKNMEH_01282	CDS	258	nikR_3			Nickel-responsive regulator	3.9625
FOCKNMEH_01283	CDS	720				queuosine precursor transporter	5.0913
FOCKNMEH_01284	CDS	1023				hypothetical protein	4.4282
FOCKNMEH_01285	CDS	732				hypothetical protein	4.8389
FOCKNMEH_01286	CDS	1425				hypothetical protein	3.8899
FOCKNMEH_01287	CDS	297				hypothetical protein	4.8609
FOCKNMEH_01288	CDS	549				hypothetical protein	3.8086
FOCKNMEH_01289	CDS	630	sua5	2.7.7.87	COG0009	Threonylcarbamoyl-AMP synthase	4.2028
FOCKNMEH_01290	CDS	267				hypothetical protein	4.1859
FOCKNMEH_01291	CDS	744				hypothetical protein	4.04
FOCKNMEH_01292	CDS	1821	btuD_14	7.6.2.8		Vitamin B12 import ATP-binding protein BtuD	4.1283
FOCKNMEH_01293	CDS	309				hypothetical protein	4.1134
FOCKNMEH_01294	CDS	282				hypothetical protein	3.9544
FOCKNMEH_01295	CDS	279				hypothetical protein	4.5671
FOCKNMEH_01296	CDS	975	gyaR	1.1.1.26	COG1052	Glyoxylate reductase	3.8269
FOCKNMEH_01297	CDS	870				hypothetical protein	3.7162
FOCKNMEH_01298	CDS	645	COQ5_6	2.1.1.163		2-methoxy-6-polyprenyl-1,4-benzoquinol methylase, mitochondrial	4.5342
FOCKNMEH_01299	CDS	447				hypothetical protein	3.9008
FOCKNMEH_01300	CDS	1347				hypothetical protein	4.0355
FOCKNMEH_01301	CDS	1293				hypothetical protein	3.7931
FOCKNMEH_01302	CDS	789	fixA			Protein FixA	3.7827
FOCKNMEH_01303	CDS	945	fixB			Protein FixB	3.8027
FOCKNMEH_01304	CDS	984	rfcS_1		COG0470	Replication factor C small subunit	4.0505
FOCKNMEH_01305	CDS	528				hypothetical protein	5.5628
FOCKNMEH_01306	CDS	129				hypothetical protein	9.3464
FOCKNMEH_01307	CDS	1176				hypothetical protein	8.7748
FOCKNMEH_01308	CDS	1158	gcvT_2	2.1.2.10	COG0404	putative aminomethyltransferase	4.0068
FOCKNMEH_01309	CDS	300				hypothetical protein	3.8878
FOCKNMEH_01310	CDS	522	amzA	3.4.-.-	COG1913	Archaemetzincin	5.6394
FOCKNMEH_01311	CDS	471				hypothetical protein	4.5303
FOCKNMEH_01312	CDS	828	gph_4	3.1.3.18		Phosphoglycolate phosphatase	4.0736
FOCKNMEH_01313	CDS	459				hypothetical protein	3.9127
FOCKNMEH_01314	tRNA	76				tRNA-Met(cat)
FOCKNMEH_01315	CDS	258				hypothetical protein	4.7829
FOCKNMEH_01316	CDS	1434	cca	2.7.7.72	COG1746	CCA-adding enzyme	4.1667
FOCKNMEH_01317	CDS	315				hypothetical protein	3.8081
FOCKNMEH_01318	CDS	363	crcB_1			Putative fluoride ion transporter CrcB	10.3272
FOCKNMEH_01319	CDS	405	crcB_2			Putative fluoride ion transporter CrcB	10.0997
FOCKNMEH_01320	CDS	885				hypothetical protein	4.4305
FOCKNMEH_01321	CDS	477				hypothetical protein	3.9213
FOCKNMEH_01322	CDS	624	pcm_1	2.1.1.77		Protein-L-isoaspartate O-methyltransferase	4.3056
FOCKNMEH_01323	CDS	633	pcm_2	2.1.1.77	COG2518	Protein-L-isoaspartate O-methyltransferase	4.8866
FOCKNMEH_01324	CDS	414				hypothetical protein	4.2863
FOCKNMEH_01325	CDS	528				hypothetical protein	3.8857
FOCKNMEH_01326	CDS	1263	trpB_2	4.2.1.20		Tryptophan synthase beta chain	4.2152
FOCKNMEH_01327	CDS	1482	cysS	6.1.1.16	COG0215	Cysteine--tRNA ligase	4.0921
FOCKNMEH_01328	CDS	807	pheA	4.2.1.51	COG0077	Prephenate dehydratase	4.214
FOCKNMEH_01329	CDS	1176				hypothetical protein	4.1112
FOCKNMEH_01330	CDS	870				hypothetical protein	3.9772
FOCKNMEH_01331	CDS	513				hypothetical protein	4.2894
FOCKNMEH_01332	CDS	525				hypothetical protein	6.5274
FOCKNMEH_01333	CDS	1659	cct2		COG0459	Thermosome subunit 2	3.8455
FOCKNMEH_01334	CDS	255				hypothetical protein	3.8145
FOCKNMEH_01335	CDS	351				hypothetical protein	4.3661
FOCKNMEH_01336	CDS	1542	sasA_12	2.7.-.-		Adaptive-response sensory-kinase SasA	4.0466
FOCKNMEH_01337	CDS	2598	topA	5.6.2.1		DNA topoisomerase 1	4.5782
FOCKNMEH_01338	CDS	168				hypothetical protein	4.8364
FOCKNMEH_01339	tRNA	82				tRNA-Ser(gga)
FOCKNMEH_01340	CDS	261				hypothetical protein	11.7262
FOCKNMEH_01341	CDS	381			COG0251	RutC family protein	3.417
FOCKNMEH_01342	CDS	411				hypothetical protein	4.3033
FOCKNMEH_01343	CDS	813	ubaA	2.7.7.-	COG0476	SAMP-activating enzyme E1	3.9925
FOCKNMEH_01344	CDS	591			COG1632	50S ribosomal protein L15e	11.5632
FOCKNMEH_01345	CDS	1122				hypothetical protein	3.9488
FOCKNMEH_01346	CDS	1335	cbiA	6.3.5.11	COG1797	Cobyrinate a,c-diamide synthase	4.4913
FOCKNMEH_01347	CDS	1158	cbiB			Cobalamin biosynthesis protein CbiB	5.4207
FOCKNMEH_01348	CDS	828	cobS	2.7.8.26		Adenosylcobinamide-GDP ribazoletransferase	6.9433
FOCKNMEH_01349	CDS	729	cobY	2.7.7.62	COG2266	Adenosylcobinamide-phosphate guanylyltransferase	4.3259
FOCKNMEH_01350	CDS	1050	hisC_2	2.6.1.9		Histidinol-phosphate aminotransferase	4.6219
FOCKNMEH_01351	CDS	1575				hypothetical protein	4.3236
FOCKNMEH_01352	CDS	1563	cobQ			Cobyric acid synthase	4.152
FOCKNMEH_01353	CDS	660				hypothetical protein	4.3363
FOCKNMEH_01354	CDS	306				hypothetical protein	3.5393
FOCKNMEH_01355	CDS	669	fno	1.5.1.40	COG2085	F420-dependent NADP reductase	4.2422
FOCKNMEH_01356	CDS	843	idsA	2.5.1.-	COG0142	Short chain isoprenyl diphosphate synthase	3.9645
FOCKNMEH_01357	CDS	207				hypothetical protein	4.1245
FOCKNMEH_01358	CDS	423				hypothetical protein	7.3463
FOCKNMEH_01359	CDS	453				hypothetical protein	8.996
FOCKNMEH_01360	CDS	1332	btuD_15	7.6.2.8		Vitamin B12 import ATP-binding protein BtuD	4.0988
FOCKNMEH_01361	CDS	1362	btuD_16	7.6.2.8		Vitamin B12 import ATP-binding protein BtuD	3.965
FOCKNMEH_01362	CDS	1020				hypothetical protein	4.511
FOCKNMEH_01363	CDS	993				hypothetical protein	5.3282
FOCKNMEH_01364	CDS	1620				hypothetical protein	3.8389
FOCKNMEH_01365	CDS	456				hypothetical protein	3.7463
FOCKNMEH_01366	CDS	714	xpt	2.4.2.22		Xanthine phosphoribosyltransferase	3.8973
FOCKNMEH_01367	CDS	1380				hypothetical protein	3.7286
FOCKNMEH_01368	CDS	1059	ala_1	1.4.1.1	COG2423	Alanine dehydrogenase	3.8194
FOCKNMEH_01369	CDS	306	hdrA	1.5.1.3	COG0262	Dihydrofolate reductase HdrA	3.8671
FOCKNMEH_01370	CDS	2511	smc_5			Chromosome partition protein Smc	3.8226
FOCKNMEH_01371	CDS	792	rlmE	2.1.1.166		Ribosomal RNA large subunit methyltransferase E	3.9293
FOCKNMEH_01372	CDS	651				hypothetical protein	4.3056
FOCKNMEH_01373	CDS	651				hypothetical protein	4.1345
FOCKNMEH_01374	CDS	483				hypothetical protein	4.4225
FOCKNMEH_01375	CDS	219	samp2		COG2104	Small archaeal modifier protein 2	3.7951
FOCKNMEH_01376	CDS	315				hypothetical protein	4.4015
FOCKNMEH_01377	CDS	711				hypothetical protein	4.3569
FOCKNMEH_01378	CDS	216				hypothetical protein	3.815
FOCKNMEH_01379	CDS	1488	gatB	6.3.5.-	COG0064	Aspartyl/glutamyl-tRNA(Asn/Gln) amidotransferase subunit B	4.0743
FOCKNMEH_01380	CDS	549	pyrE_2	2.4.2.10	COG0461	Orotate phosphoribosyltransferase	3.9183
FOCKNMEH_01381	CDS	1029				hypothetical protein	10.0516
FOCKNMEH_01382	tRNA	86				tRNA-Ser(cga)
FOCKNMEH_01383	CDS	624				hypothetical protein	4.2291
FOCKNMEH_01384	CDS	1803				hypothetical protein	3.9046
FOCKNMEH_01385	CDS	849	IMPDH_3	1.1.1.205		Inosine-5'-monophosphate dehydrogenase	3.772
FOCKNMEH_01386	CDS	222				hypothetical protein	3.7393
FOCKNMEH_01387	CDS	897		1.1.1.169	COG1893	2-dehydropantoate 2-reductase	4.9866
FOCKNMEH_01388	CDS	1200	thrC_2	4.2.3.1	COG0498	Threonine synthase	4.5966
FOCKNMEH_01389	CDS	957				hypothetical protein	4.6504
FOCKNMEH_01390	CDS	288				hypothetical protein	6.7863
FOCKNMEH_01391	CDS	1590				hypothetical protein	4.1194
FOCKNMEH_01392	CDS	249				hypothetical protein	4.1958
FOCKNMEH_01393	CDS	798				hypothetical protein	4.2777
FOCKNMEH_01394	CDS	147				hypothetical protein	3.1068
FOCKNMEH_01395	CDS	534	ipp	3.6.1.1	COG0221	Inorganic pyrophosphatase	3.7557
FOCKNMEH_01396	CDS	351				hypothetical protein	3.8767
FOCKNMEH_01397	CDS	777				hypothetical protein	3.6871
FOCKNMEH_01398	CDS	597	rnhA	3.1.26.4	COG0328	Ribonuclease HI	4.4657
FOCKNMEH_01399	CDS	498				hypothetical protein	4.4551
FOCKNMEH_01400	CDS	720				hypothetical protein	3.9162
FOCKNMEH_01401	CDS	1749				Iron-sulfur cluster carrier protein	3.911
FOCKNMEH_01402	CDS	1542				hypothetical protein	4.1991
FOCKNMEH_01403	CDS	138				hypothetical protein	5.6822
FOCKNMEH_01404	CDS	1020	narH	1.7.5.1		Respiratory nitrate reductase subunit beta	4.2186
FOCKNMEH_01405	CDS	1137	torD			Chaperone protein TorD	3.8602
FOCKNMEH_01406	CDS	330				hypothetical protein	3.9217
FOCKNMEH_01407	CDS	534	tfb_2		COG1372	Transcription initiation factor IIB	6.0528
FOCKNMEH_01408	CDS	1329	nreA		COG1602	DNA repair protein NreA	4.4037
FOCKNMEH_01409	CDS	297				hypothetical protein	3.4743
FOCKNMEH_01410	CDS	996				hypothetical protein	4.2383
FOCKNMEH_01411	CDS	723				hypothetical protein	3.855
FOCKNMEH_01412	CDS	1110				hypothetical protein	3.9671
FOCKNMEH_01413	CDS	1053				hypothetical protein	4.3642
FOCKNMEH_01414	CDS	1062			COG0857	putative protein	4.1726
FOCKNMEH_01415	CDS	2175		6.2.1.13	COG1042	Acetate--CoA ligase [ADP-forming] I	3.6856
FOCKNMEH_01416	CDS	702				hypothetical protein	3.7474
FOCKNMEH_01417	CDS	912				hypothetical protein	4.1798
FOCKNMEH_01418	CDS	408				hypothetical protein	3.6973
FOCKNMEH_01419	CDS	633				hypothetical protein	4.3232
FOCKNMEH_01420	CDS	159				hypothetical protein	4.2181
FOCKNMEH_01421	CDS	456				hypothetical protein	3.7978
FOCKNMEH_01422	CDS	267	nikR_4			Nickel-responsive regulator	4.1555
FOCKNMEH_01423	CDS	156				hypothetical protein	4.1409
FOCKNMEH_01424	CDS	3300				hypothetical protein	3.269
FOCKNMEH_01425	CDS	417				hypothetical protein	3.7216
FOCKNMEH_01426	CDS	231				hypothetical protein	4.0624
FOCKNMEH_01427	CDS	231				hypothetical protein	4.2376
FOCKNMEH_01428	CDS	474				hypothetical protein	5.6347
FOCKNMEH_01429	CDS	678				hypothetical protein	3.9243
FOCKNMEH_01430	CDS	366				hypothetical protein	4.1613
FOCKNMEH_01431	CDS	342				hypothetical protein	4.8569
FOCKNMEH_01432	CDS	438				hypothetical protein	5.9368
FOCKNMEH_01433	CDS	534				hypothetical protein	4.2016
FOCKNMEH_01434	CDS	738				hypothetical protein	7.3384
FOCKNMEH_01435	CDS	1644	htr6_1			Transducer protein Htr6	3.6417
FOCKNMEH_01436	CDS	450				hypothetical protein	4.886
FOCKNMEH_01437	CDS	174				hypothetical protein	9.2979
FOCKNMEH_01438	CDS	423				hypothetical protein	4.9536
FOCKNMEH_01439	CDS	945	btuF_3			Vitamin B12-binding protein	4.3238
FOCKNMEH_01440	CDS	1035				hypothetical protein	4.3033
FOCKNMEH_01441	CDS	192				hypothetical protein	3.9057
FOCKNMEH_01442	CDS	1053		1.2.1.76	COG1062	Succinate-semialdehyde dehydrogenase (acetylating)	4.1395
FOCKNMEH_01443	CDS	987				hypothetical protein	4.5642
FOCKNMEH_01444	CDS	1179	spoIIAB_1	2.7.11.1		Anti-sigma F factor	4.2205
FOCKNMEH_01445	CDS	2409				hypothetical protein	4.524
FOCKNMEH_01446	CDS	2775				hypothetical protein	7.9623
FOCKNMEH_01447	CDS	696				hypothetical protein	8.458
FOCKNMEH_01448	CDS	489				hypothetical protein	4.1781
FOCKNMEH_01449	CDS	1557	cimA	2.3.1.182	COG0119	(R)-citramalate synthase CimA	4.2282
FOCKNMEH_01450	CDS	312				hypothetical protein	8.5089
FOCKNMEH_01451	CDS	1446	mdtK_2			Multidrug resistance protein MdtK	4.549
FOCKNMEH_01452	CDS	408				hypothetical protein	3.9464
FOCKNMEH_01453	CDS	1212	trpB_3	4.2.1.20		Tryptophan synthase beta chain	4.3141
FOCKNMEH_01454	CDS	1071		1.18.1.2		Ferredoxin--NADP reductase	3.8411
FOCKNMEH_01455	CDS	1644	ppaC_2	3.6.1.1		manganese-dependent inorganic pyrophosphatase	4.2028
FOCKNMEH_01456	CDS	2688	murE	6.3.2.7		UDP-N-acetylmuramoyl-L-alanyl-D-glutamate--2,6-diaminopimelate ligase	4.208
FOCKNMEH_01457	CDS	1047	btuD_17	7.6.2.8		Vitamin B12 import ATP-binding protein BtuD	4.0683
FOCKNMEH_01458	CDS	756				hypothetical protein	9.4769
FOCKNMEH_01459	CDS	1014				hypothetical protein	4.3604
FOCKNMEH_01460	CDS	381	hisH_2	3.5.1.2		Imidazole glycerol phosphate synthase subunit HisH	4.0251
FOCKNMEH_01461	CDS	969				hypothetical protein	4.3418
FOCKNMEH_01462	CDS	834	btuD_18	7.6.2.8		Vitamin B12 import ATP-binding protein BtuD	4.0465
FOCKNMEH_01463	CDS	1038				hypothetical protein	3.4599
FOCKNMEH_01464	CDS	636	afung	3.2.2.27	COG1573	Type-4 uracil-DNA glycosylase	4.2305
FOCKNMEH_01465	CDS	588				hypothetical protein	4.467
FOCKNMEH_01466	CDS	183				hypothetical protein	3.3223
FOCKNMEH_01467	CDS	642	gloB_2	3.1.2.6		Hydroxyacylglutathione hydrolase	4.0357
FOCKNMEH_01468	CDS	150			COG1552	50S ribosomal protein L40e	10.5986
FOCKNMEH_01469	CDS	270			COG0526	putative Thioredoxin	3.7045
FOCKNMEH_01470	CDS	162				hypothetical protein	4.5446
FOCKNMEH_01471	CDS	594	pdxT	4.3.3.6	COG0311	Pyridoxal 5'-phosphate synthase subunit PdxT	4.4357
FOCKNMEH_01472	CDS	360	hisE	3.6.1.31		Phosphoribosyl-ATP pyrophosphatase	3.7809
FOCKNMEH_01473	CDS	402				hypothetical protein	3.9883
FOCKNMEH_01474	CDS	867				hypothetical protein	4.4384
FOCKNMEH_01475	CDS	2328				hypothetical protein	3.8351
FOCKNMEH_01476	CDS	534				hypothetical protein	7.0407
FOCKNMEH_01477	CDS	471				hypothetical protein	5.0505
FOCKNMEH_01478	CDS	321				hypothetical protein	12.2884
FOCKNMEH_01479	CDS	315				hypothetical protein	10.5575
FOCKNMEH_01480	CDS	1062	leuS	6.1.1.4	COG0495	Leucine--tRNA ligase	3.94
FOCKNMEH_01481	CDS	1395	kynu	3.7.1.3		Kynureninase	4.1742
FOCKNMEH_01482	CDS	621				hypothetical protein	5.0495
FOCKNMEH_01483	CDS	1737				hypothetical protein	4.4547
FOCKNMEH_01484	CDS	1392				hypothetical protein	5.1133
FOCKNMEH_01485	CDS	351				hypothetical protein	3.8129
FOCKNMEH_01486	CDS	390				hypothetical protein	4.3391
FOCKNMEH_01487	CDS	804	atpD			V-type ATP synthase subunit D	4.483
FOCKNMEH_01488	CDS	729				hypothetical protein	3.9093
FOCKNMEH_01489	CDS	1488				hypothetical protein	2.9789
FOCKNMEH_01490	CDS	492				hypothetical protein	3.6466
FOCKNMEH_01491	CDS	1170				hypothetical protein	4.0366
FOCKNMEH_01492	CDS	924	atpB_1		COG1156	V-type ATP synthase beta chain	3.7884
FOCKNMEH_01493	CDS	525	atpB_2		COG1156	V-type ATP synthase beta chain	4.0675
FOCKNMEH_01494	CDS	888	atpA_1	7.1.2.2	COG1155	V-type ATP synthase alpha chain	3.9087
FOCKNMEH_01495	CDS	930	atpA_2	7.1.2.2		V-type ATP synthase alpha chain	4.3967
FOCKNMEH_01496	CDS	330	atpF		COG1436	V-type ATP synthase subunit F	3.919
FOCKNMEH_01497	CDS	1047	atpC			V-type ATP synthase subunit C	4.1798
FOCKNMEH_01498	CDS	579	atpE		COG1390	V-type ATP synthase subunit E	3.7078
FOCKNMEH_01499	CDS	255				hypothetical protein	3.4176
FOCKNMEH_01500	CDS	2244				hypothetical protein	3.9656
FOCKNMEH_01501	CDS	357				hypothetical protein	3.9071
FOCKNMEH_01502	CDS	1707				Iron-sulfur cluster carrier protein	3.304
FOCKNMEH_01503	CDS	972				hypothetical protein	4.2436
FOCKNMEH_01504	CDS	1089				hypothetical protein	4.8892
FOCKNMEH_01505	CDS	306				hypothetical protein	7.2936
FOCKNMEH_01506	CDS	384				hypothetical protein	3.9293
FOCKNMEH_01507	CDS	231				hypothetical protein	4.1687
FOCKNMEH_01508	CDS	177				hypothetical protein	3.5534
FOCKNMEH_01509	CDS	1161	pepQ_3	3.4.13.9	COG0006	Xaa-Pro dipeptidase	4.3206
FOCKNMEH_01510	CDS	303				ProteinC	3.6683
FOCKNMEH_01511	CDS	447				hypothetical protein	3.873
FOCKNMEH_01512	CDS	1236	kefB			Glutathione-regulated potassium-efflux system protein KefB	4.0591
FOCKNMEH_01513	CDS	147				hypothetical protein	3.4015
FOCKNMEH_01514	CDS	483				hypothetical protein	4.055
FOCKNMEH_01515	CDS	435				hypothetical protein	4.5269
FOCKNMEH_01516	CDS	834				hypothetical protein	4.1881
FOCKNMEH_01517	CDS	1302	rnr	3.1.13.1		Ribonuclease R	4.2006
FOCKNMEH_01518	CDS	129				hypothetical protein	5.493
FOCKNMEH_01519	CDS	966	xerC_2			Tyrosine recombinase XerC	5.9332
FOCKNMEH_01520	CDS	255				hypothetical protein	4.6511
FOCKNMEH_01521	CDS	855				hypothetical protein	4.0846
FOCKNMEH_01522	CDS	210				hypothetical protein	4.7168
FOCKNMEH_01523	CDS	570				hypothetical protein	4.5643
FOCKNMEH_01524	CDS	1023				hypothetical protein	3.9175
FOCKNMEH_01525	CDS	1617				hypothetical protein	4.9769
FOCKNMEH_01526	CDS	306				hypothetical protein	6.2186
FOCKNMEH_01527	tRNA	72				tRNA-Ala(cgc)
FOCKNMEH_01528	CDS	759				hypothetical protein	4.1191
FOCKNMEH_01529	CDS	738	ribB	4.1.99.12	COG0108	3,4-dihydroxy-2-butanone 4-phosphate synthase	3.9604
FOCKNMEH_01530	CDS	930	ilvE_2	2.6.1.42	COG0115	Putative branched-chain-amino-acid aminotransferase	3.9889
FOCKNMEH_01531	CDS	714				hypothetical protein	4.3239
FOCKNMEH_01532	CDS	840				hypothetical protein	4.18
FOCKNMEH_01533	CDS	96				hypothetical protein	6.3318
FOCKNMEH_01534	CDS	381				hypothetical protein	4.8791
FOCKNMEH_01535	CDS	210				hypothetical protein	4.382
FOCKNMEH_01536	CDS	186				hypothetical protein	4.567
FOCKNMEH_01537	CDS	1395	rep	3.6.4.12		ATP-dependent DNA helicase Rep	4.0308
FOCKNMEH_01538	CDS	723				hypothetical protein	4.8358
FOCKNMEH_01539	CDS	594	pepQ_4	3.4.13.9	COG0006	Xaa-Pro dipeptidase	4.1009
FOCKNMEH_01540	CDS	984				hypothetical protein	3.4947
FOCKNMEH_01541	CDS	300				hypothetical protein	4.3934
FOCKNMEH_01542	CDS	687				hypothetical protein	3.8725
FOCKNMEH_01543	CDS	708		2.5.1.41		Geranylgeranylglyceryl phosphate synthase	3.93
FOCKNMEH_01544	CDS	1080	cetZ2		COG0206	Tubulin-like protein CetZ2	4.0417
FOCKNMEH_01545	CDS	555				hypothetical protein	4.0854
FOCKNMEH_01546	CDS	465				hypothetical protein	6.9372
FOCKNMEH_01547	CDS	492				hypothetical protein	12.4581
FOCKNMEH_01548	CDS	1800				hypothetical protein	10.0309
FOCKNMEH_01549	CDS	495				hypothetical protein	4.5107
FOCKNMEH_01550	CDS	447				hypothetical protein	4.7516
FOCKNMEH_01551	CDS	660				hypothetical protein	4.5477
FOCKNMEH_01552	CDS	3225				hypothetical protein	4.4947
FOCKNMEH_01553	CDS	453				hypothetical protein	3.7587
FOCKNMEH_01554	CDS	903				hypothetical protein	4.7269
FOCKNMEH_01555	CDS	951				hypothetical protein	4.0306
FOCKNMEH_01556	CDS	132				hypothetical protein	3.3385
FOCKNMEH_01557	CDS	381	pan1		COG1222	Proteasome-activating nucleotidase 1	4.0534
FOCKNMEH_01558	CDS	438				hypothetical protein	5.1818
FOCKNMEH_01559	CDS	285				hypothetical protein	4.6463
FOCKNMEH_01560	CDS	387				hypothetical protein	6.7995
FOCKNMEH_01561	CDS	1329		3.1.-.-	COG0420	DNA double-strand break repair protein Mre11	3.8806
FOCKNMEH_01562	CDS	2694			COG0419	DNA double-strand break repair Rad50 ATPase	4.1252
FOCKNMEH_01563	CDS	471				hypothetical protein	4.0084
FOCKNMEH_01564	CDS	423				hypothetical protein	3.648
FOCKNMEH_01565	CDS	174				hypothetical protein	3.6396
FOCKNMEH_01566	CDS	3207				hypothetical protein	4.2452
FOCKNMEH_01567	CDS	822				hypothetical protein	4.2498
FOCKNMEH_01568	CDS	921	livG_1		COG0411	putative branched-chain amino acid transport ATP-binding protein LivG	3.7859
FOCKNMEH_01569	CDS	1431				hypothetical protein	4.1419
FOCKNMEH_01570	CDS	1215				hypothetical protein	3.7216
FOCKNMEH_01571	CDS	495				hypothetical protein	3.8559
FOCKNMEH_01572	CDS	444	mntR_1			HTH-type transcriptional regulator MntR	3.8593
FOCKNMEH_01573	CDS	1251	prf1			Peptide chain release factor subunit 1	4.2971
FOCKNMEH_01574	CDS	261				hypothetical protein	3.9831
FOCKNMEH_01575	CDS	1809	argS	6.1.1.19	COG0018	Arginine--tRNA ligase	3.9476
FOCKNMEH_01576	CDS	210				hypothetical protein	4.2559
FOCKNMEH_01577	CDS	744	hldD_4	5.1.3.20		ADP-L-glycero-D-manno-heptose-6-epimerase	4.6843
FOCKNMEH_01578	CDS	615				hypothetical protein	3.8085
FOCKNMEH_01579	CDS	246	tusA			Sulfur carrier protein TusA	3.7856
FOCKNMEH_01580	CDS	1194	gloB_3	3.1.2.6		Hydroxyacylglutathione hydrolase	3.5591
FOCKNMEH_01581	CDS	558				hypothetical protein	9.1232
FOCKNMEH_01582	CDS	462				hypothetical protein	9.1235
FOCKNMEH_01583	CDS	1176				hypothetical protein	6.8695
FOCKNMEH_01584	CDS	165				hypothetical protein	3.9902
FOCKNMEH_01585	CDS	1098				hypothetical protein	4.7507
FOCKNMEH_01586	CDS	1611				hypothetical protein	9.0285
FOCKNMEH_01587	CDS	561				hypothetical protein	4.1013
FOCKNMEH_01588	CDS	540				hypothetical protein	7.2999
FOCKNMEH_01589	CDS	1038	betA	1.2.1.8		Oxygen-dependent choline dehydrogenase	4.0909
FOCKNMEH_01590	CDS	807	arnC	2.4.2.53		Undecaprenyl-phosphate 4-deoxy-4-formamido-L-arabinose transferase	4.1039
FOCKNMEH_01591	CDS	2187				hypothetical protein	4.5082
FOCKNMEH_01592	CDS	1128				hypothetical protein	3.7334
FOCKNMEH_01593	CDS	1236				hypothetical protein	3.8321
FOCKNMEH_01594	CDS	252	aglD	2.4.1.-	COG0392	Glycosyltransferase AglD	4.2136
FOCKNMEH_01595	CDS	963	glpG	3.4.21.105		Rhomboid protease GlpG	6.6813
FOCKNMEH_01596	CDS	309			COG0051	30S ribosomal protein S10	4.3047
FOCKNMEH_01597	CDS	357	tuf_1		COG5256	Elongation factor 1-alpha	6.7842
FOCKNMEH_01598	CDS	906	tuf_2		COG5256	Elongation factor 1-alpha	4.5277
FOCKNMEH_01599	CDS	1011				hypothetical protein	4.0663
FOCKNMEH_01600	CDS	609				hypothetical protein	4.1082
FOCKNMEH_01601	CDS	483				hypothetical protein	3.8138
FOCKNMEH_01602	CDS	2190	fusA		COG0480	Elongation factor 2	4.2376
FOCKNMEH_01603	CDS	309				hypothetical protein	4.0262
FOCKNMEH_01604	CDS	237				hypothetical protein	4.0787
FOCKNMEH_01605	CDS	2505	polC_2	2.7.7.7	COG1933	DNA polymerase II large subunit	4.2549
FOCKNMEH_01606	CDS	90				hypothetical protein	6.1545
FOCKNMEH_01607	CDS	420				hypothetical protein	3.9842
FOCKNMEH_01608	CDS	381	nfuA			Fe/S biogenesis protein NfuA	4.1761
FOCKNMEH_01609	CDS	330				hypothetical protein	3.9116
FOCKNMEH_01610	CDS	2133	katG2	1.11.1.21	COG0376	Catalase-peroxidase 2	3.8334
FOCKNMEH_01611	CDS	1209	lpdA_1	1.8.1.4	COG1249	Dihydrolipoyl dehydrogenase	3.9581
FOCKNMEH_01612	CDS	177	lpdA_2	1.8.1.4	COG1249	Dihydrolipoyl dehydrogenase	8.2129
FOCKNMEH_01613	CDS	1650				hypothetical protein	3.9195
FOCKNMEH_01614	CDS	987	dxs	2.2.1.7		1-deoxy-D-xylulose-5-phosphate synthase	4.4161
FOCKNMEH_01615	CDS	1104				hypothetical protein	4.1774
FOCKNMEH_01616	CDS	405				hypothetical protein	4.196
FOCKNMEH_01617	CDS	684				hypothetical protein	3.8319
FOCKNMEH_01618	CDS	927				hypothetical protein	3.6573
FOCKNMEH_01619	CDS	933	rnz_1	3.1.26.11	COG1234	Ribonuclease Z	4.7247
FOCKNMEH_01620	CDS	279				hypothetical protein	4.4203
FOCKNMEH_01621	CDS	1950	btuD_19	7.6.2.8		Vitamin B12 import ATP-binding protein BtuD	4.1069
FOCKNMEH_01622	CDS	312				hypothetical protein	4.2787
FOCKNMEH_01623	CDS	390				hypothetical protein	5.2941
FOCKNMEH_01624	CDS	282				hypothetical protein	3.9529
FOCKNMEH_01625	CDS	405				hypothetical protein	3.5379
FOCKNMEH_01626	CDS	252				hypothetical protein	3.8553
FOCKNMEH_01627	CDS	807				hypothetical protein	4.1004
FOCKNMEH_01628	CDS	1653	htr2		COG0840	Sensory rhodopsin II transducer	3.7854
FOCKNMEH_01629	CDS	756	sop2		COG5524	Sensory rhodopsin-2	4.3182
FOCKNMEH_01630	CDS	1128				hypothetical protein	4.2315
FOCKNMEH_01631	CDS	237				hypothetical protein	6.5132
FOCKNMEH_01632	CDS	1134	trpD_2	2.4.2.18	COG0547	Anthranilate phosphoribosyltransferase	3.8359
FOCKNMEH_01633	CDS	354				hypothetical protein	4.2891
FOCKNMEH_01634	CDS	387				hypothetical protein	4.2479
FOCKNMEH_01635	CDS	873	nadE_1	6.3.1.5		NH(3)-dependent NAD(+) synthetase	7.0827
FOCKNMEH_01636	CDS	621				hypothetical protein	3.9358
FOCKNMEH_01637	CDS	384				hypothetical protein	4.5356
FOCKNMEH_01638	CDS	957				hypothetical protein	4.8397
FOCKNMEH_01639	CDS	408			COG0517	putative protein	3.7497
FOCKNMEH_01640	CDS	1332	ssuD	1.14.14.5		Alkanesulfonate monooxygenase	4.2245
FOCKNMEH_01641	CDS	474	dut	3.6.1.23	COG0717	Deoxyuridine 5'-triphosphate nucleotidohydrolase	4.1971
FOCKNMEH_01642	CDS	855	leuC_1	4.2.1.33		3-isopropylmalate dehydratase large subunit	7.2103
FOCKNMEH_01643	CDS	1167	leuC_2	4.2.1.33		3-isopropylmalate dehydratase large subunit	3.8433
FOCKNMEH_01644	CDS	1308			COG1301	Glutamate transporter	3.9967
FOCKNMEH_01645	CDS	654	rps7		COG0049	30S ribosomal protein S7	4.5006
FOCKNMEH_01646	CDS	429			COG0048	30S ribosomal protein S12	10.6906
FOCKNMEH_01647	CDS	420	nusA			Transcription termination/antitermination protein NusA	3.9701
FOCKNMEH_01648	CDS	1215	rpoA2	2.7.7.6		DNA-directed RNA polymerase subunit A''	4.0694
FOCKNMEH_01649	CDS	1287	rpoA1	2.7.7.6		DNA-directed RNA polymerase subunit A'	3.9967
FOCKNMEH_01650	CDS	1377				hypothetical protein	11.1698
FOCKNMEH_01651	CDS	1830	rpoB1	2.7.7.6		DNA-directed RNA polymerase subunit B'	4.4782
FOCKNMEH_01652	CDS	1566	rpoB2	2.7.7.6		DNA-directed RNA polymerase subunit B''	4.5644
FOCKNMEH_01653	CDS	231	rpoH	2.7.7.6	COG2012	DNA-directed RNA polymerase subunit H	4.1961
FOCKNMEH_01654	tRNA	73				tRNA-Asp(gtc)
FOCKNMEH_01655	tRNA	75				tRNA-Asp(gtc)
FOCKNMEH_01656	CDS	1005				hypothetical protein	4.0369
FOCKNMEH_01657	CDS	432				hypothetical protein	4.5293
FOCKNMEH_01658	CDS	1497				hypothetical protein	3.6401
FOCKNMEH_01659	tRNA	73				tRNA-Arg(gcg)
FOCKNMEH_01660	CDS	1857	nhaP2			K(+)/H(+) antiporter NhaP2	4.1441
FOCKNMEH_01661	CDS	102				hypothetical protein	12.8042
FOCKNMEH_01662	CDS	300				hypothetical protein	11.7335
FOCKNMEH_01663	CDS	666				hypothetical protein	4.5795
FOCKNMEH_01664	CDS	927	azf	1.1.1.388	COG0451	NAD-dependent glucose-6-phosphate dehydrogenase	4.1233
FOCKNMEH_01665	CDS	351				hypothetical protein	4.1136
FOCKNMEH_01666	CDS	504	mutS_1			DNA mismatch repair protein MutS	3.913
FOCKNMEH_01667	CDS	2181	mutS_2			DNA mismatch repair protein MutS	4.4937
FOCKNMEH_01668	CDS	864				hypothetical protein	4.1485
FOCKNMEH_01669	CDS	414				hypothetical protein	3.8716
FOCKNMEH_01670	CDS	882	car_2			Transducer protein Car	3.5415
FOCKNMEH_01671	CDS	798	zupT_2			Zinc transporter ZupT	4.3181
FOCKNMEH_01672	CDS	879	thiDN		COG0351	Bifunctional thiamine biosynthesis protein ThiDN	3.6691
FOCKNMEH_01673	CDS	660				hypothetical protein	3.9207
FOCKNMEH_01674	CDS	867				hypothetical protein	4.8785
FOCKNMEH_01675	CDS	1956				hypothetical protein	4.1323
FOCKNMEH_01676	CDS	1191				hypothetical protein	4.6344
FOCKNMEH_01677	CDS	303				hypothetical protein	4.8301
FOCKNMEH_01678	CDS	432				hypothetical protein	3.9722
FOCKNMEH_01679	CDS	684				hypothetical protein	4.2644
FOCKNMEH_01680	CDS	522				hypothetical protein	4.0085
FOCKNMEH_01681	CDS	1017	tfb2_4		COG1405	Transcription initiation factor IIB 2	4.9699
FOCKNMEH_01682	CDS	849				hypothetical protein	4.869
FOCKNMEH_01683	CDS	1317	tuf_3			Elongation factor Tu	4.6587
FOCKNMEH_01684	CDS	363	tuf_4		COG5256	Elongation factor 1-alpha	4.6161
FOCKNMEH_01685	CDS	1650				hypothetical protein	3.6696
FOCKNMEH_01686	CDS	996				hypothetical protein	7.7771
FOCKNMEH_01687	CDS	987				hypothetical protein	4.7944
FOCKNMEH_01688	CDS	1122	btuD_20	7.6.2.8		Vitamin B12 import ATP-binding protein BtuD	3.9825
FOCKNMEH_01689	CDS	1359	btuD_21	7.6.2.8		Vitamin B12 import ATP-binding protein BtuD	4.2729
FOCKNMEH_01690	CDS	498				hypothetical protein	6.8172
FOCKNMEH_01691	CDS	399				hypothetical protein	3.8358
FOCKNMEH_01692	CDS	1209				hypothetical protein	3.421
FOCKNMEH_01693	CDS	1320	dadD_1	3.5.4.41	COG0402	5'-deoxyadenosine deaminase	4.2068
FOCKNMEH_01694	CDS	1326				hypothetical protein	3.0098
FOCKNMEH_01695	CDS	1290		3.3.1.-	COG0499	S-inosyl-L-homocysteine hydrolase	4.095
FOCKNMEH_01696	CDS	237				hypothetical protein	4.3834
FOCKNMEH_01697	CDS	390	vapC	3.1.-.-		tRNA(fMet)-specific endonuclease VapC	3.9449
FOCKNMEH_01698	CDS	750	nucS_1	3.1.-.-	COG1637	Endonuclease NucS	4.7071
FOCKNMEH_01699	CDS	510			COG0197	50S ribosomal protein L10e	9.0359
FOCKNMEH_01700	CDS	2055	cshA	3.6.4.13		DEAD-box ATP-dependent RNA helicase CshA	4.835
FOCKNMEH_01701	tRNA	71				tRNA-Pro(tgg)
FOCKNMEH_01702	CDS	1185	mthTIM_1	2.1.1.37		Modification methylase MthTI	4.3037
FOCKNMEH_01703	tRNA	74				tRNA-Phe(gaa)
FOCKNMEH_01704	CDS	507				hypothetical protein	7.6766
FOCKNMEH_01705	CDS	297				hypothetical protein	4.4692
FOCKNMEH_01706	CDS	168				hypothetical protein	3.7151
FOCKNMEH_01707	CDS	426				hypothetical protein	10.4333
FOCKNMEH_01708	CDS	225				hypothetical protein	3.8276
FOCKNMEH_01709	CDS	315	nqrF	7.2.1.1		Na(+)-translocating NADH-quinone reductase subunit F	6.4987
FOCKNMEH_01710	CDS	1158				hypothetical protein	3.4294
FOCKNMEH_01711	CDS	384				hypothetical protein	4.2755
FOCKNMEH_01712	CDS	459				hypothetical protein	4.5241
FOCKNMEH_01713	CDS	978	nanK	2.7.1.60		N-acetylmannosamine kinase	4.1465
FOCKNMEH_01714	CDS	1011				hypothetical protein	4.2466
FOCKNMEH_01715	CDS	5766				hypothetical protein	4.1371
FOCKNMEH_01716	CDS	336			COG0694	putative cell surface fusion protein	4.03
FOCKNMEH_01717	CDS	339				hypothetical protein	3.8482
FOCKNMEH_01718	CDS	603				hypothetical protein	3.4423
FOCKNMEH_01719	CDS	483				hypothetical protein	3.8386
FOCKNMEH_01720	CDS	846				hypothetical protein	4.7334
FOCKNMEH_01721	CDS	735				hypothetical protein	3.7519
FOCKNMEH_01722	CDS	717				hypothetical protein	3.9958
FOCKNMEH_01723	CDS	615				hypothetical protein	4.1475
FOCKNMEH_01724	CDS	1377				Deoxyguanosinetriphosphate triphosphohydrolase-like protein	4.8172
FOCKNMEH_01725	CDS	207				hypothetical protein	10.4384
FOCKNMEH_01726	CDS	840				hypothetical protein	3.5005
FOCKNMEH_01727	tRNA	76				tRNA-Cys(gca)
FOCKNMEH_01728	rRNA	117				5S ribosomal RNA
FOCKNMEH_01729	rRNA	2906				23S ribosomal RNA
FOCKNMEH_01730	tRNA	74				tRNA-Gly(tcc)
FOCKNMEH_01731	rRNA	1472				16S ribosomal RNA
FOCKNMEH_01732	CDS	330				Chromosomal protein MC1	4.2711
FOCKNMEH_01733	CDS	204				hypothetical protein	4.8091
FOCKNMEH_01734	CDS	1074	pyrD	1.3.5.2		Dihydroorotate dehydrogenase (quinone)	4.6328
FOCKNMEH_01735	CDS	207				hypothetical protein	3.5709
FOCKNMEH_01736	CDS	2520	ileS_2	6.1.1.5	COG0060	Isoleucine--tRNA ligase	4.1234
FOCKNMEH_01737	CDS	156				hypothetical protein	3.883
FOCKNMEH_01738	CDS	678	COQ5_7	2.1.1.163		2-methoxy-6-polyprenyl-1,4-benzoquinol methylase, mitochondrial	4.1634
FOCKNMEH_01739	CDS	444				hypothetical protein	4.616
FOCKNMEH_01740	CDS	576				hypothetical protein	4.4646
FOCKNMEH_01741	CDS	573				hypothetical protein	8.994
FOCKNMEH_01742	CDS	579				hypothetical protein	3.8801
FOCKNMEH_01743	CDS	885				hypothetical protein	3.9683
FOCKNMEH_01744	CDS	90				hypothetical protein	10.2475
FOCKNMEH_01745	CDS	225				hypothetical protein	7.5568
FOCKNMEH_01746	CDS	222				hypothetical protein	3.9251
FOCKNMEH_01747	CDS	1182		2.7.2.4	COG0527	putative aspartokinase	4.0619
FOCKNMEH_01748	CDS	693				hypothetical protein	3.5639
FOCKNMEH_01749	CDS	414				hypothetical protein	4.0668
FOCKNMEH_01750	CDS	231				hypothetical protein	3.5936
FOCKNMEH_01751	CDS	510				hypothetical protein	4.3084
FOCKNMEH_01752	CDS	1062	hcf136			Ycf48-like protein	4.1708
FOCKNMEH_01753	CDS	1038	dtd3	3.1.1.96		D-aminoacyl-tRNA deacylase	4.1226
FOCKNMEH_01754	CDS	885		4.2.1.141		putative 2-keto-3-deoxyxylonate dehydratase	3.8539
FOCKNMEH_01755	CDS	1356	dadD_2	3.5.4.41	COG0402	5'-deoxyadenosine deaminase	3.8942
FOCKNMEH_01756	CDS	699	betI_2			HTH-type transcriptional regulator BetI	4.2067
FOCKNMEH_01757	CDS	384				hypothetical protein	4.6596
FOCKNMEH_01758	CDS	1239				hypothetical protein	4.204
FOCKNMEH_01759	CDS	1365	frc_1	2.8.3.16		Formyl-CoA:oxalate CoA-transferase	3.8098
FOCKNMEH_01760	CDS	1866				hypothetical protein	3.8612
FOCKNMEH_01761	CDS	1086				hypothetical protein	3.8412
FOCKNMEH_01762	CDS	1668				hypothetical protein	4.2344
FOCKNMEH_01763	CDS	633				hypothetical protein	4.4838
FOCKNMEH_01764	CDS	513				hypothetical protein	7.6816
FOCKNMEH_01765	CDS	606				hypothetical protein	3.8435
FOCKNMEH_01766	CDS	987	gloB_4	3.1.2.6		Hydroxyacylglutathione hydrolase	6.7161
FOCKNMEH_01767	CDS	945				hypothetical protein	4.5074
FOCKNMEH_01768	CDS	390				hypothetical protein	4.6065
FOCKNMEH_01769	CDS	174				hypothetical protein	3.9954
FOCKNMEH_01770	CDS	1050				hypothetical protein	4.373
FOCKNMEH_01771	CDS	882				hypothetical protein	4.2196
FOCKNMEH_01772	CDS	165				hypothetical protein	4.2459
FOCKNMEH_01773	CDS	981				hypothetical protein	4.1695
FOCKNMEH_01774	CDS	243				hypothetical protein	3.4411
FOCKNMEH_01775	CDS	2490		3.6.4.12	COG1204	ATP-dependent DNA helicase Hel308	4.0991
FOCKNMEH_01776	CDS	594				hypothetical protein	3.9135
FOCKNMEH_01777	tRNA	74				tRNA-Gln(ctg)
FOCKNMEH_01778	CDS	594	purO	3.5.4.10	COG3363	IMP cyclohydrolase	4.0196
FOCKNMEH_01779	CDS	1155	tolB_3			Tol-Pal system protein TolB	5.5465
FOCKNMEH_01780	CDS	1041				hypothetical protein	4.0425
FOCKNMEH_01781	CDS	375				hypothetical protein	4.5198
FOCKNMEH_01782	CDS	240				hypothetical protein	4.0838
FOCKNMEH_01783	CDS	687				hypothetical protein	3.9356
FOCKNMEH_01784	CDS	402				hypothetical protein	4.1962
FOCKNMEH_01785	CDS	204				hypothetical protein	3.2418
FOCKNMEH_01786	CDS	678	upp	2.4.2.9	COG0035	Uracil phosphoribosyltransferase	3.9359
FOCKNMEH_01787	CDS	216				hypothetical protein	3.7606
FOCKNMEH_01788	CDS	1284	thrC_3	4.2.3.1	COG0498	Threonine synthase	4.1469
FOCKNMEH_01789	CDS	1605		1.17.1.9		Formate dehydrogenase, mitochondrial	3.811
FOCKNMEH_01790	CDS	1305				hypothetical protein	4.2072
FOCKNMEH_01791	CDS	768				hypothetical protein	4.3521
FOCKNMEH_01792	CDS	1455				hypothetical protein	4.7264
FOCKNMEH_01793	CDS	585		3.1.4.58	COG1514	RNA 2',3'-cyclic phosphodiesterase	3.9295
FOCKNMEH_01794	CDS	1785	uvrC			UvrABC system protein C	4.4897
FOCKNMEH_01795	CDS	1623				hypothetical protein	3.7681
FOCKNMEH_01796	CDS	567	thpR	3.1.4.58		RNA 2',3'-cyclic phosphodiesterase	4.7911
FOCKNMEH_01797	CDS	189				hypothetical protein	4.0104
FOCKNMEH_01798	CDS	915	mdh	1.1.1.37	COG0039	Malate dehydrogenase	4.0175
FOCKNMEH_01799	CDS	594				hypothetical protein	4.7133
FOCKNMEH_01800	CDS	1830				hypothetical protein	4.1684
FOCKNMEH_01801	CDS	744	pcn		COG0592	DNA polymerase sliding clamp	3.8209
FOCKNMEH_01802	CDS	363				hypothetical protein	3.9349
FOCKNMEH_01803	CDS	768		5.4.2.2	COG1109	Phosphoglucomutase/phosphomannomutase	4.109
FOCKNMEH_01804	CDS	678				hypothetical protein	6.8608
FOCKNMEH_01805	CDS	555				hypothetical protein	5.3077
FOCKNMEH_01806	CDS	546				hypothetical protein	4.1036
FOCKNMEH_01807	CDS	282				hypothetical protein	3.5995
FOCKNMEH_01808	CDS	2145	nasA_1	1.7.7.2		Assimilatory nitrate reductase	4.2436
FOCKNMEH_01809	CDS	198				hypothetical protein	3.5709
FOCKNMEH_01810	CDS	1869	nasD_2	1.7.7.1		Assimilatory ferredoxin-dependent nitrite reductase	4.3342
FOCKNMEH_01811	CDS	2061	nasA_2	1.7.7.2		Assimilatory nitrate reductase	4.2873
FOCKNMEH_01812	CDS	1299	nasB			putative nitrate transporter	4.9801
FOCKNMEH_01813	CDS	1032	rio1	2.7.11.1	COG1718	RIO-type serine/threonine-protein kinase Rio1	4.1416
FOCKNMEH_01814	CDS	519	mshD_3	2.3.1.189		Mycothiol acetyltransferase	3.9545
FOCKNMEH_01815	CDS	180				hypothetical protein	4.1954
FOCKNMEH_01816	CDS	522				hypothetical protein	11.3883
FOCKNMEH_01817	CDS	807	dap	3.4.11.19		D-aminopeptidase	4.7209
FOCKNMEH_01818	CDS	1245				hypothetical protein	5.879
FOCKNMEH_01819	CDS	1230				hypothetical protein	4.6351
FOCKNMEH_01820	CDS	543	pnp	2.7.7.8		Polyribonucleotide nucleotidyltransferase	4.3378
FOCKNMEH_01821	CDS	1686	cct1		COG0459	Thermosome subunit 1	3.8116
FOCKNMEH_01822	CDS	657				hypothetical protein	3.7602
FOCKNMEH_01823	CDS	822	dhmA_1	3.8.1.5		Haloalkane dehalogenase	4.5068
FOCKNMEH_01824	tRNA	75				tRNA-Lys(ttt)
FOCKNMEH_01825	CDS	663				hypothetical protein	4.5164
FOCKNMEH_01826	CDS	696				hypothetical protein	9.7697
FOCKNMEH_01827	CDS	954	ycf3_1			Photosystem I assembly protein Ycf3	3.9406
FOCKNMEH_01828	CDS	300				hypothetical protein	3.6374
FOCKNMEH_01829	CDS	285				hypothetical protein	4.143
FOCKNMEH_01830	CDS	1119	phnW_2	2.6.1.37		2-aminoethylphosphonate--pyruvate transaminase	4.0722
FOCKNMEH_01831	CDS	225				hypothetical protein	10.7459
FOCKNMEH_01832	CDS	1692				hypothetical protein	4.2138
FOCKNMEH_01833	CDS	258				hypothetical protein	3.8327
FOCKNMEH_01834	CDS	120				hypothetical protein	3.9303
FOCKNMEH_01835	CDS	1062	btuD_22	7.6.2.8		Vitamin B12 import ATP-binding protein BtuD	4.2935
FOCKNMEH_01836	CDS	1809				hypothetical protein	9.6188
FOCKNMEH_01837	CDS	1239				hypothetical protein	3.6243
FOCKNMEH_01838	CDS	819				hypothetical protein	3.9441
FOCKNMEH_01839	CDS	741	hisF_2	4.3.2.10	COG0107	Imidazole glycerol phosphate synthase subunit HisF	3.699
FOCKNMEH_01840	CDS	651	ihfB			Integration host factor subunit beta	9.6309
FOCKNMEH_01841	CDS	960				hypothetical protein	4.1111
FOCKNMEH_01842	CDS	600				hypothetical protein	3.8673
FOCKNMEH_01843	CDS	573		1.13.11.63		beta-carotene 15,15'-dioxygenase	11.4271
FOCKNMEH_01844	CDS	525		1.13.11.63		beta-carotene 15,15'-dioxygenase	6.5164
FOCKNMEH_01845	CDS	834	crtY	5.5.1.19		Lycopene beta-cyclase	5.3108
FOCKNMEH_01846	CDS	651		3.1.3.3	COG0560	Phosphoserine phosphatase	3.9977
FOCKNMEH_01847	CDS	204				hypothetical protein	3.5321
FOCKNMEH_01848	CDS	939	nadE_2	6.3.1.5		NH(3)-dependent NAD(+) synthetase	4.0712
FOCKNMEH_01849	CDS	2046	mutS2_2		COG1193	DNA-binding protein MutS2	4.0318
FOCKNMEH_01850	CDS	246				hypothetical protein	9.3302
FOCKNMEH_01851	CDS	249				hypothetical protein	12.5
FOCKNMEH_01852	CDS	2439	uvrA			UvrABC system protein A	4.1974
FOCKNMEH_01853	CDS	2211	tatC_1			Sec-independent protein translocase protein TatC	4.3788
FOCKNMEH_01854	CDS	1137	tatC_2			Sec-independent protein translocase protein TatC	3.6498
FOCKNMEH_01855	CDS	2577				hypothetical protein	3.7669
FOCKNMEH_01856	CDS	156				hypothetical protein	4.0142
FOCKNMEH_01857	CDS	900	argF	2.1.3.3	COG0078	Ornithine carbamoyltransferase, anabolic	3.8652
FOCKNMEH_01858	CDS	1203	lysK_2	3.5.1.-	COG0624	[LysW]-lysine/[LysW]-ornithine hydrolase	4.0515
FOCKNMEH_01859	CDS	1128	lysJ_1	2.6.1.-	COG4992	[LysW]-aminoadipate semialdehyde/glutamate semialdehyde transaminase	4.2852
FOCKNMEH_01860	CDS	537	argB	2.7.2.8		Acetylglutamate kinase	3.4929
FOCKNMEH_01861	CDS	444	lysZ	2.7.2.-	COG0548	[LysW]-aminoadipate/[LysW]-glutamate kinase	5.7752
FOCKNMEH_01862	CDS	1077	lysY	1.2.1.-	COG0002	[LysW]-L-2-aminoadipate/[LysW]-L-glutamate phosphate reductase	4.2104
FOCKNMEH_01863	CDS	426				hypothetical protein	3.9078
FOCKNMEH_01864	CDS	189				hypothetical protein	2.6718
FOCKNMEH_01865	CDS	1356	argH_2	4.3.2.1		Argininosuccinate lyase	5.3019
FOCKNMEH_01866	CDS	1248	argG	6.3.4.5		Argininosuccinate synthase	3.8476
FOCKNMEH_01867	CDS	153				hypothetical protein	4.3222
FOCKNMEH_01868	CDS	309				hypothetical protein	10.7644
FOCKNMEH_01869	CDS	1338	hemL	5.4.3.8	COG0001	Glutamate-1-semialdehyde 2,1-aminomutase	4.4582
FOCKNMEH_01870	CDS	1431			COG0004	Putative ammonium transporter	6.8807
FOCKNMEH_01871	CDS	1032	radA		COG0468	DNA repair and recombination protein RadA	4.164
FOCKNMEH_01872	CDS	501				hypothetical protein	3.9073
FOCKNMEH_01873	CDS	2229		3.6.4.12	COG1199	ATP-dependent DNA helicase	4.1144
FOCKNMEH_01874	CDS	360				hypothetical protein	7.6999
FOCKNMEH_01875	CDS	561	tbp2_1		COG2101	TATA-box-binding protein 2	3.7185
FOCKNMEH_01876	CDS	1140				hypothetical protein	4.6498
FOCKNMEH_01877	CDS	1125	cdc6-2		COG1474	ORC1-type DNA replication protein 2	4.3652
FOCKNMEH_01878	CDS	735	rpiA	5.3.1.6	COG0120	Ribose-5-phosphate isomerase A	4.3766
FOCKNMEH_01879	CDS	168				hypothetical protein	3.9938
FOCKNMEH_01880	CDS	768				hypothetical protein	3.9884
FOCKNMEH_01881	CDS	153				hypothetical protein	6.2149
FOCKNMEH_01882	CDS	288				hypothetical protein	4.614
FOCKNMEH_01883	CDS	891	hisG	2.4.2.17	COG0040	ATP phosphoribosyltransferase	3.9301
FOCKNMEH_01884	CDS	363				hypothetical protein	3.8099
FOCKNMEH_01885	CDS	378				hypothetical protein	10.0588
FOCKNMEH_01886	CDS	225				hypothetical protein	8.5138
FOCKNMEH_01887	CDS	2055	uvrB_1			UvrABC system protein B	4.0156
FOCKNMEH_01888	CDS	531				hypothetical protein	9.2479
FOCKNMEH_01889	CDS	591				hypothetical protein	4.4474
FOCKNMEH_01890	CDS	1029				hypothetical protein	3.9408
FOCKNMEH_01891	CDS	1689		1.17.4.1	COG0209	Vitamin B12-dependent ribonucleoside-diphosphate reductase	4.3914
FOCKNMEH_01892	CDS	1230				hypothetical protein	4.0527
FOCKNMEH_01893	CDS	1305	metZ_1	2.5.1.-		O-succinylhomoserine sulfhydrylase	3.9979
FOCKNMEH_01894	CDS	1173				hypothetical protein	3.9498
FOCKNMEH_01895	CDS	483				hypothetical protein	4.546
FOCKNMEH_01896	CDS	420				hypothetical protein	3.7228
FOCKNMEH_01897	CDS	114				hypothetical protein	7.5307
FOCKNMEH_01898	CDS	864				hypothetical protein	12.7297
FOCKNMEH_01899	CDS	513	ard1_1	2.3.1.255	COG0456	N-alpha-acetyltransferase	4.6138
FOCKNMEH_01900	CDS	1812	sasA_13	2.7.-.-		Adaptive-response sensory-kinase SasA	4.0866
FOCKNMEH_01901	CDS	807	trmBL2		COG1378	Putative HTH-type transcriptional regulator TrmBL2	3.9818
FOCKNMEH_01902	CDS	1977				hypothetical protein	3.9439
FOCKNMEH_01903	CDS	2559				hypothetical protein	3.9606
FOCKNMEH_01904	tRNA	73				tRNA-Arg(ccg)
FOCKNMEH_01905	CDS	1929				hypothetical protein	4.2206
FOCKNMEH_01906	CDS	921				hypothetical protein	4.4126
FOCKNMEH_01907	CDS	681				hypothetical protein	4.9615
FOCKNMEH_01908	CDS	363				hypothetical protein	3.9561
FOCKNMEH_01909	CDS	378				hypothetical protein	4.2314
FOCKNMEH_01910	CDS	1767				hypothetical protein	3.7401
FOCKNMEH_01911	CDS	534				hypothetical protein	4.0996
FOCKNMEH_01912	CDS	840				hypothetical protein	4.0241
FOCKNMEH_01913	CDS	957				hypothetical protein	4.2789
FOCKNMEH_01914	CDS	294				hypothetical protein	4.121
FOCKNMEH_01915	CDS	840				hypothetical protein	4.4644
FOCKNMEH_01916	CDS	267				hypothetical protein	4.2925
FOCKNMEH_01917	CDS	312				hypothetical protein	4.2993
FOCKNMEH_01918	CDS	198				hypothetical protein	4.0477
FOCKNMEH_01919	CDS	1041	xerC_3			Tyrosine recombinase XerC	5.3291
FOCKNMEH_01920	CDS	855				hypothetical protein	4.1269
FOCKNMEH_01921	CDS	1710	btuD_23	7.6.2.8		Vitamin B12 import ATP-binding protein BtuD	4.1746
FOCKNMEH_01922	CDS	840				hypothetical protein	9.4942
FOCKNMEH_01923	CDS	771				hypothetical protein	4.2842
FOCKNMEH_01924	CDS	741	comB	3.1.3.71		2-phosphosulfolactate phosphatase	4.372
FOCKNMEH_01925	CDS	363				hypothetical protein	10.2697
FOCKNMEH_01926	CDS	471		5.2.1.8		FKBP-type peptidyl-prolyl cis-trans isomerase	3.4322
FOCKNMEH_01927	CDS	891				hypothetical protein	6.0871
FOCKNMEH_01928	CDS	93				hypothetical protein	4.1764
FOCKNMEH_01929	CDS	975				hypothetical protein	11.2279
FOCKNMEH_01930	CDS	795				hypothetical protein	4.4153
FOCKNMEH_01931	CDS	2058	copB_2	7.2.2.9	COG2217	Copper-exporting P-type ATPase B	4.1274
FOCKNMEH_01932	CDS	870	COQ3_2	2.1.1.222		Ubiquinone biosynthesis O-methyltransferase, mitochondrial	4.0157
FOCKNMEH_01933	CDS	384	arsC_2	1.20.4.-		Putative arsenate reductase	3.9808
FOCKNMEH_01934	CDS	1020				hypothetical protein	4.566
FOCKNMEH_01935	CDS	678				hypothetical protein	4.0711
FOCKNMEH_01936	CDS	924	btuD_24	7.6.2.8		Vitamin B12 import ATP-binding protein BtuD	4.0489
FOCKNMEH_01937	CDS	1629				hypothetical protein	4.9486
FOCKNMEH_01938	CDS	1128				hypothetical protein	4.5663
FOCKNMEH_01939	CDS	1245				hypothetical protein	3.582
FOCKNMEH_01940	CDS	936	smc_6			Chromosome partition protein Smc	3.7752
FOCKNMEH_01941	CDS	837				hypothetical protein	5.423
FOCKNMEH_01942	CDS	219				hypothetical protein	4.4537
FOCKNMEH_01943	CDS	879				hypothetical protein	4.4204
FOCKNMEH_01944	CDS	366	ppk_1	2.7.4.1		Polyphosphate kinase	4.5581
FOCKNMEH_01945	CDS	1812	ppk_2	2.7.4.1		Polyphosphate kinase	5.3003
FOCKNMEH_01946	CDS	288				hypothetical protein	3.9809
FOCKNMEH_01947	CDS	684	apaH	3.6.1.41		Bis(5'-nucleosyl)-tetraphosphatase, symmetrical	4.3495
FOCKNMEH_01948	CDS	207				hypothetical protein	3.5802
FOCKNMEH_01949	CDS	1056				hypothetical protein	3.9686
FOCKNMEH_01950	CDS	636				hypothetical protein	4.1086
FOCKNMEH_01951	CDS	801	menH_3	4.2.99.20		2-succinyl-6-hydroxy-2,4-cyclohexadiene-1-carboxylate synthase	4.041
FOCKNMEH_01952	CDS	1935	sph1			Smc-like protein Sph1	3.9759
FOCKNMEH_01953	CDS	2247	nagZ_2	3.2.1.52		Beta-hexosaminidase	4.4213
FOCKNMEH_01954	CDS	2331	nagZ_3	3.2.1.52		Beta-hexosaminidase	4.0219
FOCKNMEH_01955	CDS	876		4.2.1.141		putative 2-keto-3-deoxyxylonate dehydratase	3.8383
FOCKNMEH_01956	CDS	1230	xad	4.2.1.82		D-xylonate dehydratase	6.2452
FOCKNMEH_01957	CDS	927				hypothetical protein	3.901
FOCKNMEH_01958	CDS	234				hypothetical protein	7.18
FOCKNMEH_01959	CDS	1833				hypothetical protein	4.2637
FOCKNMEH_01960	CDS	1836				hypothetical protein	3.8755
FOCKNMEH_01961	CDS	999				hypothetical protein	7.318
FOCKNMEH_01962	CDS	1029				hypothetical protein	4.3868
FOCKNMEH_01963	CDS	324				hypothetical protein	9.442
FOCKNMEH_01964	CDS	1479	btuD_25	7.6.2.8		Vitamin B12 import ATP-binding protein BtuD	4.2409
FOCKNMEH_01965	CDS	369				hypothetical protein	3.7776
FOCKNMEH_01966	CDS	1089		1.1.1.179		D-xylose 1-dehydrogenase (NADP(+)) 1	4.0263
FOCKNMEH_01967	CDS	1449		1.2.1.26		Alpha-ketoglutarate semialdehyde dehydrogenase	3.8895
FOCKNMEH_01968	CDS	456				hypothetical protein	4.0315
FOCKNMEH_01969	CDS	981				hypothetical protein	3.8286
FOCKNMEH_01970	CDS	300				hypothetical protein	4.41
FOCKNMEH_01971	CDS	621	uxuA_1	4.2.1.8		Mannonate dehydratase	4.4577
FOCKNMEH_01972	CDS	180	uxuA_2	4.2.1.8		Mannonate dehydratase	4.1783
FOCKNMEH_01973	CDS	1368	uxaC	5.3.1.12		Uronate isomerase	4.1902
FOCKNMEH_01974	CDS	780	rhaD_3	1.1.1.377	COG1028	L-rhamnose 1-dehydrogenase (NADP(+))	3.822
FOCKNMEH_01975	CDS	756	arcR_1			putative HTH-type transcriptional regulator ArcR	4.7656
FOCKNMEH_01976	CDS	312				hypothetical protein	9.9367
FOCKNMEH_01977	CDS	927	fcl_2	1.1.1.271		GDP-L-fucose synthase	3.901
FOCKNMEH_01978	CDS	627				hypothetical protein	4.6755
FOCKNMEH_01979	CDS	1515	pckA	4.1.1.49		Phosphoenolpyruvate carboxykinase (ATP)	4.0984
FOCKNMEH_01980	CDS	423				hypothetical protein	4.7371
FOCKNMEH_01981	CDS	366				hypothetical protein	4.6538
FOCKNMEH_01982	CDS	852				hypothetical protein	3.9506
FOCKNMEH_01983	CDS	1005		1.1.1.179		D-xylose 1-dehydrogenase (NADP(+)) 2	4.2142
FOCKNMEH_01984	CDS	1761	pheT	6.1.1.20	COG0072	Phenylalanine--tRNA ligase beta subunit	4.0064
FOCKNMEH_01985	CDS	1530	pheS	6.1.1.20	COG0016	Phenylalanine--tRNA ligase alpha subunit	3.9058
FOCKNMEH_01986	CDS	306				hypothetical protein	3.7962
FOCKNMEH_01987	CDS	705				hypothetical protein	4.1505
FOCKNMEH_01988	CDS	651				Iron-sulfur cluster carrier protein	4.3728
FOCKNMEH_01989	CDS	843				hypothetical protein	4.3808
FOCKNMEH_01990	CDS	894				hypothetical protein	4.7363
FOCKNMEH_01991	CDS	339				hypothetical protein	6.795
FOCKNMEH_01992	CDS	294				hypothetical protein	3.8646
FOCKNMEH_01993	CDS	3522				hypothetical protein	4.3194
FOCKNMEH_01994	CDS	363				hypothetical protein	4.7417
FOCKNMEH_01995	CDS	2235		3.6.4.12	COG1204	ATP-dependent DNA helicase Hel308	4.4158
FOCKNMEH_01996	CDS	783	nucS_2	3.1.-.-		Endonuclease NucS	4.3293
FOCKNMEH_01997	CDS	576	tyrS	6.1.1.1	COG0162	Tyrosine--tRNA ligase	4.0174
FOCKNMEH_01998	CDS	384				hypothetical protein	5.5477
[truncated: 1,422 more rows]

## Sheet: Table S8
Table S8: Sequences of selected housekeeping genes of NS06 and AS12 and the next related indentified organism.
NS06
Gene	Coding for	location	Sequence	Next relative	Relative Identity	Bp Similarity	For 16s rRNA only: Consensus to 16S rRNA (1)
16S rRNA (1)	Ribosomal Unit	Chromosome_1	TTCCGGTTGATCCTGCCGGAGGCCATTGCTATCGGAGTCCGATTTAGCCATGCCTAGTTGCACGAGTTTAGACTCGTAGCATATAGCTCAGTAACACGTGGCCAAACTACCCTACAGACCGCAATAACCTCGGGAAACTGAGGCCAATAGCGGATATAACTCTCACGCTGGAGTGCCGAGAGTTAGAAACGTTCCGGCGCTGTAGGATGTGGCTGCGGCCGATTAGGTAGATGGTGGGGTAACGGCCCACCATGCCGATAATCGGTACAGGTTGTGAGAGCAAGAGCCTGGAGACGGTATCTGAGACAAGATACCGGGCCCTACGGGGCGCAGCAGGCGCGAAACCTTTACACTGCACGACAGTGCGATAGGGGGACTCCGAGTGTGAGGGCATATAGC…	Haloarcula marismortui ATCC 43049 plasmid pHMA288, complete sequence	99.25%	1461/1472(99%)	1
16S rRNA (2)	Ribosomal Unit	Chromosome_1	ATTCCGGTTGATCCTGCCGGAGGCCATTGCTATCGGAGTCCGATTTAGCCATGCTAGTTGCACGAGTTTAGACTCGTAGCATATAGCTCAGTAACACGTGGCCAAACTACCCTACAGACCGCAATAACCTCGGGAAACTGAGGCCAATAGCGGATATAACTCTCACGCTGGAGTGCCGAGAGTTAGAAACGTTCCGGCGCTGTAGGATGTGGCTGCGGCCGATTAGGTAGATGGTGGGGTAACGGCCCACCATGCCGATAATCGGTACGGGTTGTGAGAGCAAGAGCCCGGAGACGGTATCTGAGACAAGATACCGGGCCCTACGGGGCGCAGCAGGCGCGAAACCTTTACACTGCACGACAGTGCGATAGGGGGACTCCGAGTGCGAGGGCATATAGC…	Haloarcula japonica strain JCM 7785 16S ribosomal RNA, partial sequence	99.52%	1465/1472(99%)	1399/1475(95%)
16S rRNA (3)	Ribosomal Unit	Chromosome_2	TTCCGGTTGATCCTGCCGGAGGCCATTGCTATCGGAGTCCGATTTAGCCATGCTAGTCGCACGAGTTTAGACTCGTGGCATATAGCTCAGTAACACGTGGCCAAACTACCCTACAGACCGCAATAACCTCGGGAAACTGAGGCCAATAGCGGATATAACTCTCATGCTGGAGTGCAGAGAGTTAGAAACGTTCCGGCGCTGTAGGATGTGGCTGCGGCCGATTAGGTAGATGGTGGGGTAACGGCCCACCATGCCGATAATCGGTACAGGTTGTGAGAGCAAGAGCCTGGAGACGGTATCTGAGACAAGATACCGGGCCCTACGGGGCGCAGCAGGCGCGAAACCTTTACACTGCACGACAGTGCGATAGGGGGACTCCGAGTGTGAGGGCATATAGCC…	Haloarcula marismortui ATCC 43049 plasmid pHMA288, complete sequence	99.32%	1461/1471(99%)	1467/1472(99%)
rpob'	DNA-directed RNA polymerase subunit B''	Chromosome_1	ATGAGTCAGGGACGCGAAGCCAAAGTATACGTAAACGGTAGTCTGGTTGGGACACATCCCGACCCGGAACAGCTCGCAGAACAGGTACGACAGGCGCGACGACGGGGTGATGTCTCCCAGATGGTCAACGTCTCGGTCAAGAACCGGACCGGGGAAGTCATCATCAACGCCGACGCCGGCCGTGCCCGACGCCCGCTGCTGGTCGTCGAGGACGGCGAGCCGCTGATGACCGACGAGGAGGTCGAGCAGGTCAAAAACGGCGAACTCGAATTCGAAGAGCTCGTCGAACGCGGCCTCGTTGAGTTCATCGACGCTGAAGAGGAAGAGGACATCCTCGTCGGTGTCGACGAGGGCGAACTCACCGAGAACCACACGCACCTGGAAGTCGACCCGCAGCTG…	Haloarcula argentinensis gene for RNA polymerase subunit B', complete cds, strain: JCM 9737	96.22%	1758/1827(96%)
rpob''	DNA-directed RNA polymerase subunit B''	Chromosome_1	ATGGACACACAAGATCGCCGCGCTATATCGCGTGAATATTTCGCCAAGGAACGGCTCGCCGAACACCACTTCCGCTCGTTTAATGCGTTCCTCGACCGGGGAATGCAGCAGGTCGTCGACGAGAAAGAGACCATCGAGACTGACATCGGTGACAAGGAAGGGCAGGAACCGGTGTGGGTCGAACTGGGCGACGTCCGCGTCGTCACCCCACGGGTCCGCGAAGCTGACGGCAGCGAGGAACTGCTGTACCCGCAGGAAGCCCGTCTCCGCAACATCACCTACTCCGCGCCGGTGTTCATGGAGATGGCCATCGTCCGCGGTGGCGAGGAAGAACCGGAAGAAGTCGTCGACCGGACGGAGACCAAGATCGGGCGGATGCCCATCATGGTCGGGTCGAAC…	Haloarcula sinaiiensis ATCC 33800 chromosome, complete genome	96.10%	1505/1566(96%)
secY	Protein translocase subunit SecY	Chromosome_1	ATGAGCTGGAAGGACACCGCCGAACCACTGCTTGTCCGGATGCCTGCAGTCCAGCGGCCGGAAGGACACGTCCCGTTCAAGCGCAAGCTCACTTGGACAGGGGGCGTACTCCTGCTGTATTTCTTCCTGACAAACGTGAAGCTGTTCGGGCTGGACATCGACGCCAGCCAACAGGTGTTCGGGCGCTTCTCGTCGATTCTGGCCTCCGGTCAGGGGAGCATCTTGCAGTTGGGTATCGGTCCGATCGTTACGGCGTCCATCGTGTTACAGCTCCTCGGTGGGGCGGACCTGCTCGGGCTGAGCACCCAAGACGACCCGCGAGACCAGATCCTCTATCAGGGGCTCCAGAAGCTGCTGGTACTCGTGATGATCTGTCTCACCGGGCTCCCGATGGTGTTT…	Haloarcula hispanica ATCC 33960 chromosome I, complete sequence	94.06%	1377/1464(94%)
tuf	Elongationsfactor Tu	Chromosome_1	ATGAGCCCCGACCGGGCTGTCCTCCGGCGCGCGCTTGACCGCGGTGAACGGGAGGGCGGCAGCGTCGAGTTCAAAGAACGGCTCACCGAGAATCTTCACCTGTCCGAGGGGCGACTCGAATCCCTCACAGCGCAACTCCGCCACCGCGTTCTCTCCGGGGATGGGGAGGCGACGTACGTCGTTGGCGTCACCGACGATGGCGGTCTCGCCGGTATCTCGCCGGCGGAGTTCTCCGAGTCGATGGACGTACTCAGTCTGCTGGCAGAGGAAGCCGGCGCACACATCGAGGATGTCAAAACGTGGGGCGTCGACGGCGTCTCGGACGACGGGTCGACCGACACAGACGGTATCGTAGGCGTCGCGACGGTCTCCGAAGGGTCGGTCCTCGCGGACGACGAT…	Haloarcula marismortui ATCC 43049 chromosome, complete genome	91.91%	1500/1632(92%)
radA(archaeal alternative recA)	DNA repair and recombination protein RadA	Chromosome_1	ATGTCCGCAAGTGAGGACCTCGAAGAGCTGCCGGGTGTCGGTCCGGCGACAGCAGAGAAACTCGAAGACAACGGCTACGACTCCTACCAGGGGATTGCGGTCGCCTCCCCCGGCGAACTGTCAAATACGGCCGATATCGGCGAGTCGTCGGCGGCAGACATCATTCAGGCTGCCCGCGAAGCGGCTGACATCGGCGGTTTCGAAACCGGGTCGACGGTGCTCGAACGCCGTGAACAGATCGGGAAGCTCTCCTGGGGCGTCGACGAGGTCGACGACCTGCTCGGCGGCGGCGTCGAGACTCAGTCCATCACCGAGGTGTACGGTGAGTTCGGGGCCGGGAAGTCCCAGGTAACGCACCAGCTCGCGGTTAACGTCCAGCTTCCGGCCGAACACGGCGGG…	Haloarcula marismortui ATCC 43049 chromosome, complete genome	95.05%	998/1050(95%)
	DNA repair protein RadA	Chromosome_1	GTGACGCAACGATTCGAAACAGGGGTTCGAGCGCTGGACCGAAAGCTCAACGGCGGCGTACCGGCTGGCAGCCTCGTTACACTGCTCGCCGAACCGGCGAGCCAGGCGGAGCTGTTTCTCTCCGAGTTCGTCGCCCGGCAGGAAACGGTGTATCTCTCCGGCGAACAGGCACCCACGACGGTCACGTCGACGTTGCGATCACAGCGAGGGACCTACGACAACCTCACAGTCAGCCAACTGGACCGGGAGGCTCCGGTCAGCGATGCACTTGCCCACGTCGAGGGACTCACCGAAGGGTCGCTCCTCGTCGTCGACCCAGTCGAGCCACTCGAGCGTGCCGATACAGGGGAGTTTCGGGCCTTCCTCGAAACGCTGCACTCCAGACTCACACAGACCGAT…	Haloarcula marismortui ATCC 43049 chromosome, complete genome	90.75%	569/627(91%)
AS12
Gene	Coding for	location	Sequence	Next relative	Relative Identity	Bp Similarity	For 16s rRNA only: Consensus to 16S rRNA (1)
16S rRNA (1)	Ribosomal Unit	Chromosome_1	ATTCCGGTTGATCCTGCCGGAGGCCATTGCTATTGGGATCCGATTTAGCCATGCTAGTCGCACGAGTTCAGACTCGTGGCGAATAGCTCAGTAACACGTGGCCAAACTACCCTTCGGAACACAATACCCTCGGGAAACTGAGGCTAATAGTGTATACCATACCACCACTGGAATGAGTGGTATGCCAAACGCTCCGGCGCCGAAGGATGTGGCTGCGGCCGATTAGGTAGACGGTGGGGTAACGGCCCACCGTGCCAATAATCGGTATGGGTCATGAGAGTGAGAACCCAGAGACGGAATCTGAGACAAGATTCCGGGCCCTACGGGGCGCAGCAGGCGCGAAACCTTTACACTGCACGACAGTGCGATAGGGGGATCCCAAGTGCACAGGCATAGCGC…	Halorubrum terrestre strain JCM 10247 16S ribosomal RNA, complete sequence	99.73%	1466/1470(99%)	1
16S rRNA (2)	Ribosomal Unit	Chromosome_1	ATTCCGGTTGATCCTGCCGGAGGCCATTGCTATTGGGATCCGATTTAGCCATGCTAGTCGCACGAGTTCAGACTCGTGGCGAATAGCTCAGTAACACGTGGCCAAACTACCCTTCGGAACACAATACCCTCGGGAAACTGAGGCTAATAGTGTATACCATACCACCACTGGAATGAGTGGTATGCCAAACGCTCCGGCGCCGAAGGATGTGGCTGCGGCCGATTAGGTAGACGGTGGGGTAACGGCCCACCGTGCCAATAATCGGTATGGGTCATGAGAGTGAGAACCCAGAGACGGAATCTGAGACAAGATTCCGGGCCCTACGGGGCGCAGCAGGCGCGAAACCTTTACACTCCACGACAGTGCGATAGGGGGATCCCAGAATCCACAGGCATAGCG…	Halorubrum terrestre strain JCM 10247 16S ribosomal RNA, complete sequence	99.12%	1459/1472(99%)	1459/1473(99%)
rpob'	DNA-directed RNA polymerase subunit B''	Chromosome_1	ATGGCACAAGCAGAACGCGAAGCGAAGGTGTACGTCAACGGGAGCCTCGTGGGTACCCACGAGAACCCCGACGAGCTTGCCGAACAAATCCGCGAGGCGCGCCGCCGCGGCGACGTGAGCGAGATGGTGAACGTCTCGGTGAAAGACCGGACCCGCGAGGTCATCGTCAACGCGGACGCGGGGCGGGCACGGCGCCCGCTCATCGTCGTCGAGAACGGCGAGCCGCTGCTGGGCGACGAGGAGATCGAGGCGCTCGAACGCGGCGATGTCGAGTTCGAAGACCTCGTCGAGCGCGGCTACGTCGAGTTCATCGACGCCGAGGAGGAGGAGGACATCCTCGTCGCCGTCGACGAGGAGGACGTGACCGACGACCACACGCACCTCGAGATCGACCCGCAG…	Halorubrum trapanicum gene for RNA polymerase subunit B', complete cds, strain: JCM 10477	98.25%	1798/1830(98%)
rpob''	DNA-directed RNA polymerase subunit B''	Chromosome_1	ATGAATAGGCAAGACCGACGCGTGGTTTCACGCGAATACTTCTCAGACGAACGGCTCGCCGAACACCACTTCCGCTCGTTCAACAACTTCCTGGACCGCGGCATGCAGGAGGTCGTCGACGAGAAGGAGACGATCGAGACGGACATCGGCGACAAGGAGGGGCAGGAGCCGGTGTACGTCGAGCTCGGCGACGTGCGGATGGTCACTCCGCGTGTCCGCGAGGCCGACGGCTCCGAGGAGCTGCTGTACCCCCAGGAGGCGCGGCTTCGCAACATCACCTACTCGGCGCCCGTGTTCATGGAGATGTCCATCGTGCGCGGCGGCGAAGACGAGCCGGAGCAGGTCGTCGACACGACCGAGACCAAGGTCGGCCGGATGCCGATCATGGTCGGCTCGAAC…	Halorubrum ruber strain MBLA0099 chromosome, complete genome	96.04%	1502/1564(96%)
secY	Protein translocase subunit SecY	Chromosome_1	ATGAGCTGGAAGGAGGCCGCCGAACCGGTGCTCTCGCGGATGCCCGTCGTGGAGCGGCCCGCGGGACACGTCCCGTTCAGACGGAAGCTCATGTGGACGGCAGGGATCCTGATCGTCTACTTCTTCCTGACCAATATCAATCCGTTCGGTTTGGATGTTGGTCAGAGCTCCGACTTCTTCGGGCAGTTCCGGTCGGTGCTCGCCGGCTCGTCCGGGTCACTGTTACAGGTCGGTATCGGCCCGATCGTCACGGCGTCCATCGTCCTCCAGCTTTTGGGCGGTGCGAACCTCCTCGGGCTCGACACGGAGAACGACCCGCGTGACCAGGTCCTCTATCAGGGCCTCCAGAAGCTGCTCGTGGTCATCGTCACCGCCCTCACGGCGGCGCCAATGGTGTTC…	Halorubrum ruber strain MBLA0099 chromosome, complete genome	93.56%	1381/1476(94%)
tuf	Elongationsfactor Tu	Chromosome_1	ATGAGCGCTGACCGGTCCGCCCTCCGGCGGGCCATCGAGCGCGGCGAGCAGGACGGCGGCGCCATCGAGTTCAAAGAGCGGCTGACGCGGGAGGTCCACCTGGCCGACGGGCGTATGGAGTCGCTCGTGGCCCAGCTCCGCCACCGCGTGCTCTCCGGCGACGGCGAGGCGACCTACGTCCTCGGCGTCACCGACGACGGCGGTTTGGCCGGGATCACGCCCCAGAGCTTCTCCGAGACGATGGACGTGTTGTCGCTTCTGGCCGACGAGGCGGACGCCCACATCGCCGACGTCGAGACGTGGAGCGCCGGCGACGGGGGCGACGCCGAGGAGGCGGGGCTGGTCGGGCTGGCCACGCTCCGCGACGGCGGCGTGTTCGAGGCCGACGAGGACCACCTC…	Halorubrum ruber strain MBLA0099 chromosome, complete genome	92.63%	1219/1316(93%)
radA(archaeal alternative recA)	DNA repair and recombination protein RadA	Chromosome_1	ATGCCTGAAGACGAACTCGAGGACCTCCCCGGCGTCGGCCCGGCGACCGCGGACAAGCTCGTGGACAACGGATTCGAGAGCTACCAGTCGATCGCTGTCGCCAGCCCCGGCGAGATGTCGAACACCGCCGACATCGGCGAGTCGTCCGCCAGCGACATCATCAACGCCGCCCGTGAGGCCGCCGACGTCGGCGGCTTCGAGACGGGCGCGACCGTACTCGAACGCCGTCAGGAGATCGGCAAGCTCTCCTGGCAGATCGACGAGGTCGACGACCTGCTGGGCGGCGGCATCGAGACGCAGTCGATCACGGAAGTGTACGGCGAGTTCGGGTCCGGGAAGTCGCAGGTCACCCACCAGATGGCCGTCAACGTCCAGCTCTCGAAGGAGAACGGCGGGCTG…	Halorubrum ruber strain MBLA0099 chromosome, complete genome	95.44%	984/1031(95%)

## Sheet: Table S9
Table S9: Genes involved in osmotic adaption of Halorubrum sp. AS12 and Haloarcula sp. NS06 as identified with Prokka and RefSeq annotation. Prokka locus_tags and Refseq protein accessions (WP_) are provided where available. – = not detected.
Category	Gene / Product	Function	Reference	AS12 (Prokka)	AS12 (RefSeq)	NS06 (Prokka)	NS06 (RefSeq)
Light‐driven pumps	Bacteriorhodopsin (Bop)	Light‑driven H+ pump, generates PMF for solute uptake	Gunde-Cimerman et al., 2018; Straková et al., 2025; Becker et al., 2014	–	WP_434520884.1	EFPAGBJE_02632	WP_306704565.1
	Halorhodopsin (Hop)	Light‑driven Cl- pump, balances intracellular osmolarity	Schobert and Lanyi, 1982; Becker et al., 2014	–	–	EFPAGBJE_01244	WP_306708258.1
K+ transporters, pumps and channels	NhaP2	Na+/H+ and K+/H+ antiporter, exports Na+/K+ in exchange for H+	Resch et al., 2010; Resch et al., 2011	FOCKNMEH_01660	–	EFPAGBJE_02078, _02303	–
	NhaC	Na+/H+ antiporter, export of Na+ in osmotic upshock, generally encoded in haloarchaea	Becker et al., 2014	–	WP_434522641.1, _434521664.1, _434521751.1	–	WP_306705450.1, _306705516.1, _306705606.1, _306708594.1, _306710749.1, _434530431.1
	KdpABC	P‑type K+ ATPase, Na+ export, K+ import, not generall encoded in haloarchaea	Becker, et al., 2014	FOCKNMEH_03220 (KdpB)	–	EFPAGBJE_00087, _00126, _00127, _00128, _00631, _04895 (KdpB)	–
	Kef	H+/K+ antiporters, removel of excess K+ during osmotic downshock, generally encoded in haloarchaea	Becker et al., 2014	FOCKNMEH_01512 (KefB), FOCKNMEH_02458, _02755 (KefC)	–	EFPAGBJE_01094, _02034, _02880 (KefC)	–
	Unspecified Na+/H+ antiporter			–	WP_434522419.1	–	–
	Trk	K+ uptake system, K+ uptake at osmotic upshock, generally encoded in haloarchaea	Corratgé-Faillie et al., 2010; Becker, et al., 2014	–	WP_434522432.1, _434522433.1 (TrkH), WP_434521495.1 (TrkA)	EFPAGBJE_02021, _02744, _03217, _03219, _03663, _04587 (TrkA)	WP_434531011.1 (TrkA), WP_434530662.1 (TrkG), WP_434530663.1 (TrkH)
	Mechanosensitive channel MscS	Removel of excess K+ during osmotic downshock, non-specific channel, generally encoded in haloarchaea	Becker et al., 2014	FOCKNMEH_00695 (MscMJ)	WP_434521426.1, _434521725.1, _434521796.1, _434521848.1, _434521913.1, _434521997.1, _434522434.1 (mechanosensitive ion channel)	EFPAGBJE_00915 (MscMJ)	WP_306704646.1, _306704901.1, _306705702.1, _WP_306705710.1, _306707214.1, _306707709.1, _306708377.1, _306710176.1, _434530545.1 (mechanosensitive ion channel)
	MthK	Calcium-gated channel, K+ import	Corratgé-Faillie et al., 2010	–	–	EFPAGBJE_02126	–
	Unspecified K+ channels			–	WP_434521494.1, _434522047.1, _434521714.1	–	WP_005535322.1, _306704760.1, _306705020.1, _306705629.1, _306709661.1, _306709854.1, _306710545.1, _434530182.1, _434531287.1
Mg2+ transport	CorA	Magnesium uptake by facilitated difussion, rarely	Becker et al., 2014	–	–	–	WP_434530941.1
	Unspecified Mg2+ transporter				WP_434520957.1, _434520958.1		WP_306704516.1, _306704519.1
Compatible solutes	Choline dehydrogenase (BetA)	flavin adenine dinucleotide-bound choline dehydrogenase, glycine‑betaine synthesis	Becker et al., 2014	FOCKNMEH_01589	–	EFPAGBJE_03355,_04409	–
	glycine betaine ABC transporter substrate-binding protein	ATP-binding cassette transporter, proline/glycine betaine transport systems (ABC)	Youssef et al., 2013	–	–	–	WP_434530290.1
	BCCT‑family transporter	BCCT refers to Betaine/Carnitine/Choline Transporter (BCCT) Family of secondary transporters	Youssef et al., 2013	–	–	–	WP_306711100.1, _434531881.1
	Trehalose synthase (TreT)	Trehalose biosynthesis, trehalose glycosyl-transferring synthase pathway, Trehalose glucosyltransferase	Youssef et al., 2013	FOCKNMEH_01176	–	–	–
	Trehalose-6-phosphate synthase/phosphatase (TpsP/OtsAB)	Trehalose synthesis	Youssef et al., 2013	–	–	EFPAGBJE_03212 (Tpsp)	WP_434530515.1 (alpha,alpha-trehalose-phosphate synthase)
	ProA, ProB, ProC	Proline biosynthesis pathway from glutamate	Straková et al.,2025	FOCKNMEH_00250, _00899 (ProA), FOCKNMEH_00251 (ProB), FOCKNMEH_00252 (ProC)	WP_434522098.1 (ProA), WP_434522099.1 (ProB), WP_434522100.1 (ProC)	–	–

## Sheet: Table S10
Table S10: Compatible Solutes of Haloarcula sp. NS06 and Halorubrum sp. AS12 as measured by UHPLC normalized on cell numbers. NF = Not Found.
Spalte1	Glycine-Betaine	5-Hydroxyectoine	DMSP	Gonyol	Proline	Ectoine	Sarcosine	Trigonelline	Choline
	FmoL/cell	FmoL/cell	FmoL/cell	FmoL/cell	FmoL/cell	FmoL/cell	FmoL/cell	FmoL/cell	FmoL/cell
NS06	0.000497554	5.02057e-05	NF	3.35772e-05	0.00017178	0.000128081	0.000417977	2.17718e-07	6.22936e-05
NS06	0.000571435	3.54947e-05	NF	3.31209e-05	0.000167783	0.00012325	0.000336614	1.82479e-07	5.32495e-05
NS06	0.0010304	5.21744e-05	NF	1.39731e-05	0.00021791	0.000124544	0.000344741	1.02463e-07	5.39703e-05
Mean	0.000699795	4.59583e-05	NF	2.68904e-05	0.000185824	0.000125292	0.000366444	1.67554e-07	5.65045e-05
SD	0.000288683	9.115e-06	NF	1.1189e-05	2.78585e-05	2.50117e-06	4.48135e-05	5.90594e-08	5.02651e-06
AS12	0.00314031	0.000109419	NF	0.000219567	0.0114149	0.00131428	0.00305018	9.68892e-06	0.00068971
AS12	0.00925198	0.00103464	NF	0.000291371	0.0458136	0.00141403	0.00256329	0.000665713	0.00231303
AS12	0.00207087	0.000197459	NF	0.000638002	0.00824387	0.0012914	0.00338277	1.57548e-06	0.000606906
Mean	0.00482105	0.000447173	NF	0.00038298	0.0218241	0.0013399	0.00299875	0.000225659	0.00120322
SD	0.00387437	0.000510663	NF	0.000223755	0.0208359	6.52048e-05	0.000412152	0.000381119	0.000962021
