# Supplementary material for: Electroacupuncture pretreatment ameliorates anesthesia and surgery-induced cognitive dysfunction in aged rats: insights from gut microbiota modulation
Source: Front Microbiol. 2025 Dec 1;16:1642337. doi: 10.3389/fmicb.2025.1642337 (PMC12703379; doi:10.3389/fmicb.2025.1642337)
Supplement: Supplementary file 2 [file Supplementary_file_2.xlsx]

## Sheet: Sheet1
Distance
Groups	Time points	t value	df	p value	Significance
Pre-Operation
Sham vs MD	pre	-0.284	18	0.78	n.s.
Sham vs JE	pre	-0.212	18	0.834	n.s.
Sham vs EA	pre	0.85	18	0.406	n.s.
MD vs EA	pre	1.134	18	0.271	n.s.
JE vs EA	pre	1.062	18	0.302	n.s.
Post-1 week
Sham vs MD	post-1w	23.785	18	<0.001	**
Sham vs JE	post-1w	22.514	18	<0.001	**
Sham vs EA	post-1w	18.542	18	<0.001	**
MD vs EA	post-1w	-5.243	18	<0.001	**
JE vs EA	post-1w	-3.972	18	0.001	**
Post-3 week
Sham vs MD	post-3w	18.681	18	<0.001	**
Sham vs JE	post-3w	17.187	18	<0.001	**
Sham vs EA	post-3w	14.735	18	<0.001	**
MD vs EA	post-3w	-4.946	18	<0.001	**
JE vs EA	post-3w	-2.45	18	0.025	*
Post-4 week
Sham vs MD	post-4w	11.521	18	<0.001	**
Sham vs JE	post-4w	10.674	18	<0.001	**
Sham vs EA	post-4w	0.359	18	0.724	n.s.
MD vs EA	post-4w	-11.162	18	<0.001	**
JE vs EA	post-4w	-10.315	18	<0.001	**
n.s. = not significant; ***** = p < 0.05; ***** = p < 0.01
Number of vertical activity
Groups	Time points	t value	df	p value	Significance
Pre-Operation
Sham vs MD	pre	-0.632	18	0.535	n.s.
Sham vs JE	pre	-0.211	18	0.835	n.s.
Sham vs EA	pre	0.632	18	0.535	n.s.
MD vs EA	pre	1.264	18	0.222	n.s.
JE vs EA	pre	0.843	18	0.41	n.s.
Post-1 week
Sham vs MD	post-1w	13.123	18	<0.001	**
Sham vs JE	post-1w	11.943	18	<0.001	**
Sham vs EA	post-1w	8.405	18	<0.001	**
MD vs EA	post-1w	-4.718	18	<0.001	**
JE vs EA	post-1w	-3.538	18	0.002	**
Post-3 week
Sham vs MD	post-3w	11.314	18	<0.001	**
Sham vs JE	post-3w	10.256	18	<0.001	**
Sham vs EA	post-3w	5.657	18	<0.001	**
MD vs EA	post-3w	-5.657	18	<0.001	**
JE vs EA	post-3w	-4.599	18	<0.001	**
Post-4 week
Sham vs MD	post-4w	6.667	18	<0.001	**
Sham vs JE	post-4w	7.778	18	<0.001	**
Sham vs EA	post-4w	0.37	18	0.716	n.s.
MD vs EA	post-4w	-6.296	18	<0.001	**
JE vs EA	post-4w	-7.407	18	<0.001	**
n.s. = not significant; ***** = p < 0.05; ***** = p < 0.01
