# Supplementary material for: Electroacupuncture pretreatment ameliorates anesthesia and surgery-induced cognitive dysfunction in aged rats: insights from gut microbiota modulation
Source: Front Microbiol. 2025 Dec 1;16:1642337. doi: 10.3389/fmicb.2025.1642337 (PMC12703379; doi:10.3389/fmicb.2025.1642337)
Supplement: Supplementary file 3 [file Supplementary_file_3.xlsx]

## Sheet: Sheet1
Right Quadriceps Circumference
Groups	Time points	t value	df	p value	Significance
Pre-Operation
Sham vs MD	pre	0.647	14	0.528	n.s.
Sham vs JE	pre	0.68	14	0.507	n.s.
Sham vs EA	pre	0	14	1	n.s.
MD vs EA	pre	-0.647	14	0.528	n.s.
JE vs EA	pre	-0.68	14	0.507	n.s.
Post-1 week
Sham vs MD	post-1w	21.213	14	<0.001	**
Sham vs JE	post-1w	21.166	14	<0.001	**
Sham vs EA	post-1w	14.23	14	<0.001	**
MD vs EA	post-1w	-6.983	14	<0.001	**
JE vs EA	post-1w	-6.936	14	<0.001	**
Post-4 week
Sham vs MD	post-4w	18.385	14	<0.001	**
Sham vs JE	post-4w	17.146	14	<0.001	**
Sham vs EA	post-4w	1	14	0.334	n.s.
MD vs EA	post-4w	-17.385	14	<0.001	**
JE vs EA	post-4w	-16.146	14	<0.001	**
n.s. = not significant; ***** = p < 0.05; ***** = p < 0.01
