# Supplementary material for: Electroacupuncture pretreatment ameliorates anesthesia and surgery-induced cognitive dysfunction in aged rats: insights from gut microbiota modulation
Source: Front Microbiol. 2025 Dec 1;16:1642337. doi: 10.3389/fmicb.2025.1642337 (PMC12703379; doi:10.3389/fmicb.2025.1642337)
Supplement: Supplementary file 4 [file Supplementary_file_4.xlsx]

## Sheet: Sheet1
IL-1β
Groups	t value	df	p value	Significance
Sham vs MD	-9.243	10	<0.001	**
Sham vs JE	-9.597	10	<0.001	**
Sham vs EA	-5.639	10	<0.001	**
MD vs EA	3.604	10	0.005	**
JE vs EA	4.958	10	<0.001	**
MD vs JE	-0.354	10	0.73	n.s.
n.s. = not significant; ***** = p < 0.05; ***** = p < 0.01
IL-6
Groups	t value	df	p value	Significance
Sham vs MD	-10.404	10	<0.001	**
Sham vs JE	-8.586	10	<0.001	**
Sham vs EA	-3.539	10	0.005	**
MD vs EA	6.865	10	<0.001	**
JE vs EA	5.047	10	<0.001	**
MD vs JE	-1.818	10	0.099	n.s.
n.s. = not significant; ***** = p < 0.05; ***** = p < 0.01
ROS
Groups	t value	df	p value	Significance
Sham vs MD	-10.687	10	<0.001	**
Sham vs JE	-10.302	10	<0.001	**
Sham vs EA	-5.007	10	<0.001	**
MD vs EA	5.68	10	<0.001	**
JE vs EA	5.295	10	<0.001	**
MD vs JE	-0.385	10	0.708	n.s.
n.s. = not significant; ***** = p < 0.05; ***** = p < 0.01
